# Supplementary material for: Small terrestrial mammals (Rodentia and Soricomorpha) along a gradient of forest anthropisation (reserves, managed forests, urban parks) in France
Source: Biodivers Data J. 2022 Dec 30;10:e95214. doi: 10.3897/BDJ.10.e95214 (PMC9836417; doi:10.3897/BDJ.10.e95214)
Supplement: Supplementary material 1 — Detailed information gathered during the field sessions. [file bdj-10-e95214-s001.csv]

locality	locationID	field-sessionID	Trap-settingDate	Trap-lineID	Trap-checkingDate	Trap-checking-number	TrapID	decimalLatitude	decimalLongitude	geodeticDatum	coordinateUncertaintyInMeters	trapping-result	FieldObservation	dissectionDate	occurrenceID
Cormaranche	FRFCOR	Autumn 2020	2020-09-28	AA	2020-09-28	1	AA-1	45.92216638	5.61481753	wgs84	10	capture	Apodemus sp	2020-09-28	NCHA000956
Cormaranche	FRFCOR	Autumn 2020	2020-09-28	AA	2020-09-28	1	AA-2	45.92234495	5.61492614	wgs84	10	empty open		NA	NA
Cormaranche	FRFCOR	Autumn 2020	2020-09-28	AA	2020-09-28	1	AA-3	45.92227433	5.61487144	wgs84	10	empty open		NA	NA
Cormaranche	FRFCOR	Autumn 2020	2020-09-28	AA	2020-09-28	1	AA-4	45.92227555	5.61485098	wgs84	10	empty open		NA	NA
Cormaranche	FRFCOR	Autumn 2020	2020-09-28	AA	2020-09-28	1	AA-5	45.92225135	5.61480096	wgs84	10	empty open		NA	NA
Cormaranche	FRFCOR	Autumn 2020	2020-09-28	AA	2020-09-28	1	AA-6	45.92220452	5.6147169	wgs84	10	empty open		NA	NA
Cormaranche	FRFCOR	Autumn 2020	2020-09-28	AA	2020-09-28	1	AA-7	45.92222995	5.6146988	wgs84	10	capture	Myodes glareolus	2020-09-28	NCHA000957
Cormaranche	FRFCOR	Autumn 2020	2020-09-28	AA	2020-09-28	1	AA-8	45.92224192	5.61466273	wgs84	10	empty open		NA	NA
Cormaranche	FRFCOR	Autumn 2020	2020-09-28	AA	2020-09-28	1	AA-9	45.92225419	5.61463878	wgs84	10	empty closed		NA	NA
Cormaranche	FRFCOR	Autumn 2020	2020-09-28	AA	2020-09-28	1	AA-10	45.922283	5.61461809	wgs84	10	empty closed		NA	NA
Cormaranche	FRFCOR	Autumn 2020	2020-09-28	AA	2020-09-28	1	AA-11	45.92263624	5.6141067	wgs84	10	empty open		NA	NA
Cormaranche	FRFCOR	Autumn 2020	2020-09-28	AA	2020-09-28	1	AA-12	45.92246153	5.61419069	wgs84	10	empty closed		NA	NA
Cormaranche	FRFCOR	Autumn 2020	2020-09-28	AA	2020-09-28	1	AA-13	45.92246261	5.6141482	wgs84	10	empty open		NA	NA
Cormaranche	FRFCOR	Autumn 2020	2020-09-28	AA	2020-09-28	1	AA-14	45.92253809	5.61433695	wgs84	10	empty open		NA	NA
Cormaranche	FRFCOR	Autumn 2020	2020-09-28	AA	2020-09-28	1	AA-15	45.92249911	5.61437433	wgs84	10	empty open		NA	NA
Cormaranche	FRFCOR	Autumn 2020	2020-09-28	AA	2020-09-28	1	AA-16	45.92250071	5.61435721	wgs84	10	capture	Soricidae	2020-09-28	NCHA000958
Cormaranche	FRFCOR	Autumn 2020	2020-09-28	AA	2020-09-28	1	AA-17	45.92253346	5.61406615	wgs84	10	empty open		NA	NA
Cormaranche	FRFCOR	Autumn 2020	2020-09-28	AA	2020-09-28	1	AA-18	45.9226507	5.61418168	wgs84	10	empty open		NA	NA
Cormaranche	FRFCOR	Autumn 2020	2020-09-28	AA	2020-09-28	1	AA-19	45.92266829	5.61420823	wgs84	10	empty open		NA	NA
Cormaranche	FRFCOR	Autumn 2020	2020-09-28	AA	2020-09-28	1	AA-20	45.92270397	5.61423765	wgs84	10	empty closed		NA	NA
Cormaranche	FRFCOR	Autumn 2020	2020-09-28	AA	2020-09-29	2	AA-1	45.92216638	5.61481753	wgs84	10	empty open		NA	NA
Cormaranche	FRFCOR	Autumn 2020	2020-09-28	AA	2020-09-29	2	AA-2	45.92234495	5.61492614	wgs84	10	empty open		NA	NA
Cormaranche	FRFCOR	Autumn 2020	2020-09-28	AA	2020-09-29	2	AA-3	45.92227433	5.61487144	wgs84	10	empty open		NA	NA
Cormaranche	FRFCOR	Autumn 2020	2020-09-28	AA	2020-09-29	2	AA-4	45.92227555	5.61485098	wgs84	10	empty open		NA	NA
Cormaranche	FRFCOR	Autumn 2020	2020-09-28	AA	2020-09-29	2	AA-5	45.92225135	5.61480096	wgs84	10	empty open		NA	NA
Cormaranche	FRFCOR	Autumn 2020	2020-09-28	AA	2020-09-29	2	AA-6	45.92220452	5.6147169	wgs84	10	empty open		NA	NA
Cormaranche	FRFCOR	Autumn 2020	2020-09-28	AA	2020-09-29	2	AA-7	45.92222995	5.6146988	wgs84	10	empty open		NA	NA
Cormaranche	FRFCOR	Autumn 2020	2020-09-28	AA	2020-09-29	2	AA-8	45.92224192	5.61466273	wgs84	10	empty open		NA	NA
Cormaranche	FRFCOR	Autumn 2020	2020-09-28	AA	2020-09-29	2	AA-9	45.92225419	5.61463878	wgs84	10	empty open		NA	NA
Cormaranche	FRFCOR	Autumn 2020	2020-09-28	AA	2020-09-29	2	AA-10	45.922283	5.61461809	wgs84	10	empty open		NA	NA
Cormaranche	FRFCOR	Autumn 2020	2020-09-28	AA	2020-09-29	2	AA-11	45.92263624	5.6141067	wgs84	10	empty open		NA	NA
Cormaranche	FRFCOR	Autumn 2020	2020-09-28	AA	2020-09-29	2	AA-12	45.92246153	5.61419069	wgs84	10	empty closed		NA	NA
Cormaranche	FRFCOR	Autumn 2020	2020-09-28	AA	2020-09-29	2	AA-13	45.92246261	5.6141482	wgs84	10	empty open		NA	NA
Cormaranche	FRFCOR	Autumn 2020	2020-09-28	AA	2020-09-29	2	AA-14	45.92253809	5.61433695	wgs84	10	empty open		NA	NA
Cormaranche	FRFCOR	Autumn 2020	2020-09-28	AA	2020-09-29	2	AA-15	45.92249911	5.61437433	wgs84	10	empty open		NA	NA
Cormaranche	FRFCOR	Autumn 2020	2020-09-28	AA	2020-09-29	2	AA-16	45.92250071	5.61435721	wgs84	10	empty open		NA	NA
Cormaranche	FRFCOR	Autumn 2020	2020-09-28	AA	2020-09-29	2	AA-17	45.92253346	5.61406615	wgs84	10	empty open		NA	NA
Cormaranche	FRFCOR	Autumn 2020	2020-09-28	AA	2020-09-29	2	AA-18	45.9226507	5.61418168	wgs84	10	empty open		NA	NA
Cormaranche	FRFCOR	Autumn 2020	2020-09-28	AA	2020-09-29	2	AA-19	45.92266829	5.61420823	wgs84	10	not found		NA	NA
Cormaranche	FRFCOR	Autumn 2020	2020-09-28	AA	2020-09-29	2	AA-20	45.92270397	5.61423765	wgs84	10	empty open		NA	NA
Cormaranche	FRFCOR	Autumn 2020	2020-09-28	AA	2020-09-30	3	AA-1	45.92216638	5.61481753	wgs84	10	empty closed		NA	NA
Cormaranche	FRFCOR	Autumn 2020	2020-09-28	AA	2020-09-30	3	AA-2	45.92234495	5.61492614	wgs84	10	empty open		NA	NA
Cormaranche	FRFCOR	Autumn 2020	2020-09-28	AA	2020-09-30	3	AA-3	45.92227433	5.61487144	wgs84	10	empty open		NA	NA
Cormaranche	FRFCOR	Autumn 2020	2020-09-28	AA	2020-09-30	3	AA-4	45.92227555	5.61485098	wgs84	10	empty open		NA	NA
Cormaranche	FRFCOR	Autumn 2020	2020-09-28	AA	2020-09-30	3	AA-5	45.92225135	5.61480096	wgs84	10	empty open		NA	NA
Cormaranche	FRFCOR	Autumn 2020	2020-09-28	AA	2020-09-30	3	AA-6	45.92220452	5.6147169	wgs84	10	empty open		NA	NA
Cormaranche	FRFCOR	Autumn 2020	2020-09-28	AA	2020-09-30	3	AA-7	45.92222995	5.6146988	wgs84	10	empty open		NA	NA
Cormaranche	FRFCOR	Autumn 2020	2020-09-28	AA	2020-09-30	3	AA-8	45.92224192	5.61466273	wgs84	10	empty open		NA	NA
Cormaranche	FRFCOR	Autumn 2020	2020-09-28	AA	2020-09-30	3	AA-9	45.92225419	5.61463878	wgs84	10	empty open		NA	NA
Cormaranche	FRFCOR	Autumn 2020	2020-09-28	AA	2020-09-30	3	AA-10	45.922283	5.61461809	wgs84	10	empty closed		NA	NA
Cormaranche	FRFCOR	Autumn 2020	2020-09-28	AA	2020-09-30	3	AA-11	45.92263624	5.6141067	wgs84	10	empty open		NA	NA
Cormaranche	FRFCOR	Autumn 2020	2020-09-28	AA	2020-09-30	3	AA-12	45.92246153	5.61419069	wgs84	10	empty open		NA	NA
Cormaranche	FRFCOR	Autumn 2020	2020-09-28	AA	2020-09-30	3	AA-13	45.92246261	5.6141482	wgs84	10	empty open		NA	NA
Cormaranche	FRFCOR	Autumn 2020	2020-09-28	AA	2020-09-30	3	AA-14	45.92253809	5.61433695	wgs84	10	empty open		NA	NA
Cormaranche	FRFCOR	Autumn 2020	2020-09-28	AA	2020-09-30	3	AA-15	45.92249911	5.61437433	wgs84	10	empty closed		NA	NA
Cormaranche	FRFCOR	Autumn 2020	2020-09-28	AA	2020-09-30	3	AA-16	45.92250071	5.61435721	wgs84	10	empty open		NA	NA
Cormaranche	FRFCOR	Autumn 2020	2020-09-28	AA	2020-09-30	3	AA-17	45.92253346	5.61406615	wgs84	10	empty open		NA	NA
Cormaranche	FRFCOR	Autumn 2020	2020-09-28	AA	2020-09-30	3	AA-18	45.9226507	5.61418168	wgs84	10	empty open		NA	NA
Cormaranche	FRFCOR	Autumn 2020	2020-09-28	AA	2020-09-30	3	AA-19	45.92266829	5.61420823	wgs84	10	empty open		NA	NA
Cormaranche	FRFCOR	Autumn 2020	2020-09-28	AA	2020-09-30	3	AA-20	45.92270397	5.61423765	wgs84	10	capture	Apodemus sp	2020-09-30	NCHA001018
Cormaranche	FRFCOR	Autumn 2020	2020-09-28	AA	2020-10-01	4	AA-1	45.92216638	5.61481753	wgs84	10	empty open		NA	NA
Cormaranche	FRFCOR	Autumn 2020	2020-09-28	AA	2020-10-01	4	AA-2	45.92234495	5.61492614	wgs84	10	empty open		NA	NA
Cormaranche	FRFCOR	Autumn 2020	2020-09-28	AA	2020-10-01	4	AA-3	45.92227433	5.61487144	wgs84	10	empty open		NA	NA
Cormaranche	FRFCOR	Autumn 2020	2020-09-28	AA	2020-10-01	4	AA-4	45.92227555	5.61485098	wgs84	10	empty open		NA	NA
Cormaranche	FRFCOR	Autumn 2020	2020-09-28	AA	2020-10-01	4	AA-5	45.92225135	5.61480096	wgs84	10	empty open		NA	NA
Cormaranche	FRFCOR	Autumn 2020	2020-09-28	AA	2020-10-01	4	AA-6	45.92220452	5.6147169	wgs84	10	empty open		NA	NA
Cormaranche	FRFCOR	Autumn 2020	2020-09-28	AA	2020-10-01	4	AA-7	45.92222995	5.6146988	wgs84	10	empty open		NA	NA
Cormaranche	FRFCOR	Autumn 2020	2020-09-28	AA	2020-10-01	4	AA-8	45.92224192	5.61466273	wgs84	10	empty open		NA	NA
Cormaranche	FRFCOR	Autumn 2020	2020-09-28	AA	2020-10-01	4	AA-9	45.92225419	5.61463878	wgs84	10	capture	Myodes glareolus	2020-10-01	NCHA001022
Cormaranche	FRFCOR	Autumn 2020	2020-09-28	AA	2020-10-01	4	AA-10	45.922283	5.61461809	wgs84	10	empty open		NA	NA
Cormaranche	FRFCOR	Autumn 2020	2020-09-28	AA	2020-10-01	4	AA-11	45.92263624	5.6141067	wgs84	10	empty open		NA	NA
Cormaranche	FRFCOR	Autumn 2020	2020-09-28	AA	2020-10-01	4	AA-12	45.92246153	5.61419069	wgs84	10	empty open		NA	NA
Cormaranche	FRFCOR	Autumn 2020	2020-09-28	AA	2020-10-01	4	AA-13	45.92246261	5.6141482	wgs84	10	empty open		NA	NA
Cormaranche	FRFCOR	Autumn 2020	2020-09-28	AA	2020-10-01	4	AA-14	45.92253809	5.61433695	wgs84	10	empty open		NA	NA
Cormaranche	FRFCOR	Autumn 2020	2020-09-28	AA	2020-10-01	4	AA-15	45.92249911	5.61437433	wgs84	10	empty open		NA	NA
Cormaranche	FRFCOR	Autumn 2020	2020-09-28	AA	2020-10-01	4	AA-16	45.92250071	5.61435721	wgs84	10	empty open		NA	NA
Cormaranche	FRFCOR	Autumn 2020	2020-09-28	AA	2020-10-01	4	AA-17	45.92253346	5.61406615	wgs84	10	empty open		NA	NA
Cormaranche	FRFCOR	Autumn 2020	2020-09-28	AA	2020-10-01	4	AA-18	45.9226507	5.61418168	wgs84	10	empty open		NA	NA
Cormaranche	FRFCOR	Autumn 2020	2020-09-28	AA	2020-10-01	4	AA-19	45.92266829	5.61420823	wgs84	10	empty open		NA	NA
Cormaranche	FRFCOR	Autumn 2020	2020-09-28	AA	2020-10-01	4	AA-20	45.92270397	5.61423765	wgs84	10	empty open		NA	NA
Cormaranche	FRFCOR	Autumn 2020	2020-09-28	AA	2020-10-02	5	AA-1	45.92216638	5.61481753	wgs84	10	empty open		NA	NA
Cormaranche	FRFCOR	Autumn 2020	2020-09-28	AA	2020-10-02	5	AA-2	45.92234495	5.61492614	wgs84	10	empty open		NA	NA
Cormaranche	FRFCOR	Autumn 2020	2020-09-28	AA	2020-10-02	5	AA-3	45.92227433	5.61487144	wgs84	10	empty open		NA	NA
Cormaranche	FRFCOR	Autumn 2020	2020-09-28	AA	2020-10-02	5	AA-4	45.92227555	5.61485098	wgs84	10	empty open		NA	NA
Cormaranche	FRFCOR	Autumn 2020	2020-09-28	AA	2020-10-02	5	AA-5	45.92225135	5.61480096	wgs84	10	empty open		NA	NA
Cormaranche	FRFCOR	Autumn 2020	2020-09-28	AA	2020-10-02	5	AA-6	45.92220452	5.6147169	wgs84	10	empty open		NA	NA
Cormaranche	FRFCOR	Autumn 2020	2020-09-28	AA	2020-10-02	5	AA-7	45.92222995	5.6146988	wgs84	10	empty open		NA	NA
Cormaranche	FRFCOR	Autumn 2020	2020-09-28	AA	2020-10-02	5	AA-8	45.92224192	5.61466273	wgs84	10	empty open		NA	NA
Cormaranche	FRFCOR	Autumn 2020	2020-09-28	AA	2020-10-02	5	AA-9	45.92225419	5.61463878	wgs84	10	capture	Apodemus sp	2020-10-02	NCHA001039
Cormaranche	FRFCOR	Autumn 2020	2020-09-28	AA	2020-10-02	5	AA-10	45.922283	5.61461809	wgs84	10	empty open		NA	NA
Cormaranche	FRFCOR	Autumn 2020	2020-09-28	AA	2020-10-02	5	AA-11	45.92263624	5.6141067	wgs84	10	empty open		NA	NA
Cormaranche	FRFCOR	Autumn 2020	2020-09-28	AA	2020-10-02	5	AA-12	45.92246153	5.61419069	wgs84	10	empty open		NA	NA
Cormaranche	FRFCOR	Autumn 2020	2020-09-28	AA	2020-10-02	5	AA-13	45.92246261	5.6141482	wgs84	10	empty open		NA	NA
Cormaranche	FRFCOR	Autumn 2020	2020-09-28	AA	2020-10-02	5	AA-14	45.92253809	5.61433695	wgs84	10	empty open		NA	NA
Cormaranche	FRFCOR	Autumn 2020	2020-09-28	AA	2020-10-02	5	AA-15	45.92249911	5.61437433	wgs84	10	empty open		NA	NA
Cormaranche	FRFCOR	Autumn 2020	2020-09-28	AA	2020-10-02	5	AA-16	45.92250071	5.61435721	wgs84	10	empty open		NA	NA
Cormaranche	FRFCOR	Autumn 2020	2020-09-28	AA	2020-10-02	5	AA-17	45.92253346	5.61406615	wgs84	10	empty open		NA	NA
Cormaranche	FRFCOR	Autumn 2020	2020-09-28	AA	2020-10-02	5	AA-18	45.9226507	5.61418168	wgs84	10	empty open		NA	NA
Cormaranche	FRFCOR	Autumn 2020	2020-09-28	AA	2020-10-02	5	AA-19	45.92266829	5.61420823	wgs84	10	empty open		NA	NA
Cormaranche	FRFCOR	Autumn 2020	2020-09-28	AA	2020-10-02	5	AA-20	45.92270397	5.61423765	wgs84	10	empty open		NA	NA
Cormaranche	FRFCOR	Autumn 2020	2020-09-28	AD	2020-09-28	1	AD-1	45.92092475	5.61792728	wgs84	10	empty closed		NA	NA
Cormaranche	FRFCOR	Autumn 2020	2020-09-28	AD	2020-09-28	1	AD-2	45.9209377	5.61784303	wgs84	10	empty open		NA	NA
Cormaranche	FRFCOR	Autumn 2020	2020-09-28	AD	2020-09-28	1	AD-3	45.92091735	5.61794809	wgs84	10	empty open		NA	NA
Cormaranche	FRFCOR	Autumn 2020	2020-09-28	AD	2020-09-28	1	AD-4	45.92088913	5.61803667	wgs84	10	empty open		NA	NA
Cormaranche	FRFCOR	Autumn 2020	2020-09-28	AD	2020-09-28	1	AD-6	45.92099567	5.61783088	wgs84	10	capture	Apodemus sp	2020-09-28	NCHA000959
Cormaranche	FRFCOR	Autumn 2020	2020-09-28	AD	2020-09-28	1	AD-7	45.92068994	5.61805074	wgs84	10	empty open		NA	NA
Cormaranche	FRFCOR	Autumn 2020	2020-09-28	AD	2020-09-28	1	AD-8	45.92067453	5.61801619	wgs84	10	empty open		NA	NA
Cormaranche	FRFCOR	Autumn 2020	2020-09-28	AD	2020-09-28	1	AD-9	45.92066868	5.61800852	wgs84	10	capture	Apodemus sp	2020-09-28	NCHA000960
Cormaranche	FRFCOR	Autumn 2020	2020-09-28	AD	2020-09-28	1	AD-10	45.92097906	5.61819044	wgs84	10	empty open		NA	NA
Cormaranche	FRFCOR	Autumn 2020	2020-09-28	AD	2020-09-28	1	AD-11	45.92093814	5.61822134	wgs84	10	empty open		NA	NA
Cormaranche	FRFCOR	Autumn 2020	2020-09-28	AD	2020-09-28	1	AD-12	45.92092685	5.6182454	wgs84	10	empty closed		NA	NA
Cormaranche	FRFCOR	Autumn 2020	2020-09-28	AD	2020-09-28	1	AD-13	45.92093033	5.61826848	wgs84	10	empty open		NA	NA
Cormaranche	FRFCOR	Autumn 2020	2020-09-28	AD	2020-09-28	1	AD-14	45.92093764	5.6183158	wgs84	10	not found		NA	NA
Cormaranche	FRFCOR	Autumn 2020	2020-09-28	AD	2020-09-28	1	AD-15	45.92092801	5.61834478	wgs84	10	empty open		NA	NA
Cormaranche	FRFCOR	Autumn 2020	2020-09-28	AD	2020-09-28	1	AD-16	45.92092529	5.61838344	wgs84	10	empty open		NA	NA
Cormaranche	FRFCOR	Autumn 2020	2020-09-28	AD	2020-09-28	1	AD-17	45.92095503	5.61842321	wgs84	10	empty open		NA	NA
Cormaranche	FRFCOR	Autumn 2020	2020-09-28	AD	2020-09-28	1	AD-18	45.92094681	5.61845301	wgs84	10	empty open		NA	NA
Cormaranche	FRFCOR	Autumn 2020	2020-09-28	AD	2020-09-28	1	AD-19	45.92094018	5.61846474	wgs84	10	empty open		NA	NA
Cormaranche	FRFCOR	Autumn 2020	2020-09-28	AD	2020-09-28	1	AD-20	45.92050593	5.61903655	wgs84	10	empty open		NA	NA
Cormaranche	FRFCOR	Autumn 2020	2020-09-28	AD	2020-09-29	2	AD-1	45.92092475	5.61792728	wgs84	10	empty open		NA	NA
Cormaranche	FRFCOR	Autumn 2020	2020-09-28	AD	2020-09-29	2	AD-2	45.9209377	5.61784303	wgs84	10	empty open		NA	NA
Cormaranche	FRFCOR	Autumn 2020	2020-09-28	AD	2020-09-29	2	AD-3	45.92091735	5.61794809	wgs84	10	empty open		NA	NA
Cormaranche	FRFCOR	Autumn 2020	2020-09-28	AD	2020-09-29	2	AD-4	45.92088913	5.61803667	wgs84	10	empty open		NA	NA
Cormaranche	FRFCOR	Autumn 2020	2020-09-28	AD	2020-09-29	2	AD-5	45.92085974	5.61804166	wgs84	10	empty open		NA	NA
Cormaranche	FRFCOR	Autumn 2020	2020-09-28	AD	2020-09-29	2	AD-6	45.92099567	5.61783088	wgs84	10	empty open		NA	NA
Cormaranche	FRFCOR	Autumn 2020	2020-09-28	AD	2020-09-29	2	AD-7	45.92068994	5.61805074	wgs84	10	empty open		NA	NA
Cormaranche	FRFCOR	Autumn 2020	2020-09-28	AD	2020-09-29	2	AD-8	45.92067453	5.61801619	wgs84	10	empty open		NA	NA
Cormaranche	FRFCOR	Autumn 2020	2020-09-28	AD	2020-09-29	2	AD-9	45.92066868	5.61800852	wgs84	10	capture	Soricidae	2020-09-29	NCHA000967
Cormaranche	FRFCOR	Autumn 2020	2020-09-28	AD	2020-09-29	2	AD-10	45.92097906	5.61819044	wgs84	10	not found		NA	NA
Cormaranche	FRFCOR	Autumn 2020	2020-09-28	AD	2020-09-29	2	AD-11	45.92093814	5.61822134	wgs84	10	empty open		NA	NA
Cormaranche	FRFCOR	Autumn 2020	2020-09-28	AD	2020-09-29	2	AD-12	45.92092685	5.6182454	wgs84	10	not found		NA	NA
Cormaranche	FRFCOR	Autumn 2020	2020-09-28	AD	2020-09-29	2	AD-13	45.92093033	5.61826848	wgs84	10	empty open		NA	NA
Cormaranche	FRFCOR	Autumn 2020	2020-09-28	AD	2020-09-29	2	AD-14	45.92093764	5.6183158	wgs84	10	empty open		NA	NA
Cormaranche	FRFCOR	Autumn 2020	2020-09-28	AD	2020-09-29	2	AD-15	45.92092801	5.61834478	wgs84	10	empty open		NA	NA
Cormaranche	FRFCOR	Autumn 2020	2020-09-28	AD	2020-09-29	2	AD-16	45.92092529	5.61838344	wgs84	10	empty open		NA	NA
Cormaranche	FRFCOR	Autumn 2020	2020-09-28	AD	2020-09-29	2	AD-17	45.92095503	5.61842321	wgs84	10	empty open		NA	NA
Cormaranche	FRFCOR	Autumn 2020	2020-09-28	AD	2020-09-29	2	AD-18	45.92094681	5.61845301	wgs84	10	capture	Apodemus sp	2020-09-29	NCHA000968
Cormaranche	FRFCOR	Autumn 2020	2020-09-28	AD	2020-09-29	2	AD-19	45.92094018	5.61846474	wgs84	10	empty open		NA	NA
Cormaranche	FRFCOR	Autumn 2020	2020-09-28	AD	2020-09-29	2	AD-20	45.92050593	5.61903655	wgs84	10	empty open		NA	NA
Cormaranche	FRFCOR	Autumn 2020	2020-09-28	AD	2020-09-30	3	AD-1	45.92092475	5.61792728	wgs84	10	empty open		NA	NA
Cormaranche	FRFCOR	Autumn 2020	2020-09-28	AD	2020-09-30	3	AD-2	45.9209377	5.61784303	wgs84	10	empty open		NA	NA
Cormaranche	FRFCOR	Autumn 2020	2020-09-28	AD	2020-09-30	3	AD-3	45.92091735	5.61794809	wgs84	10	capture	Myodes glareolus	2020-09-30	NCHA001019
Cormaranche	FRFCOR	Autumn 2020	2020-09-28	AD	2020-09-30	3	AD-4	45.92088913	5.61803667	wgs84	10	empty open		NA	NA
Cormaranche	FRFCOR	Autumn 2020	2020-09-28	AD	2020-09-30	3	AD-5	45.92085974	5.61804166	wgs84	10	empty open		NA	NA
Cormaranche	FRFCOR	Autumn 2020	2020-09-28	AD	2020-09-30	3	AD-6	45.92099567	5.61783088	wgs84	10	empty open		NA	NA
Cormaranche	FRFCOR	Autumn 2020	2020-09-28	AD	2020-09-30	3	AD-7	45.92068994	5.61805074	wgs84	10	empty open		NA	NA
Cormaranche	FRFCOR	Autumn 2020	2020-09-28	AD	2020-09-30	3	AD-8	45.92067453	5.61801619	wgs84	10	empty open		NA	NA
Cormaranche	FRFCOR	Autumn 2020	2020-09-28	AD	2020-09-30	3	AD-9	45.92066868	5.61800852	wgs84	10	empty open		NA	NA
Cormaranche	FRFCOR	Autumn 2020	2020-09-28	AD	2020-09-30	3	AD-10	45.92097906	5.61819044	wgs84	10	empty open		NA	NA
Cormaranche	FRFCOR	Autumn 2020	2020-09-28	AD	2020-09-30	3	AD-11	45.92093814	5.61822134	wgs84	10	empty open		NA	NA
Cormaranche	FRFCOR	Autumn 2020	2020-09-28	AD	2020-09-30	3	AD-12	45.92092685	5.6182454	wgs84	10	empty open		NA	NA
Cormaranche	FRFCOR	Autumn 2020	2020-09-28	AD	2020-09-30	3	AD-13	45.92093033	5.61826848	wgs84	10	empty open		NA	NA
Cormaranche	FRFCOR	Autumn 2020	2020-09-28	AD	2020-09-30	3	AD-14	45.92093764	5.6183158	wgs84	10	empty open		NA	NA
Cormaranche	FRFCOR	Autumn 2020	2020-09-28	AD	2020-09-30	3	AD-15	45.92092801	5.61834478	wgs84	10	empty open		NA	NA
Cormaranche	FRFCOR	Autumn 2020	2020-09-28	AD	2020-09-30	3	AD-16	45.92092529	5.61838344	wgs84	10	empty open		NA	NA
Cormaranche	FRFCOR	Autumn 2020	2020-09-28	AD	2020-09-30	3	AD-17	45.92095503	5.61842321	wgs84	10	empty open		NA	NA
Cormaranche	FRFCOR	Autumn 2020	2020-09-28	AD	2020-09-30	3	AD-18	45.92094681	5.61845301	wgs84	10	empty open		NA	NA
Cormaranche	FRFCOR	Autumn 2020	2020-09-28	AD	2020-09-30	3	AD-19	45.92094018	5.61846474	wgs84	10	empty open		NA	NA
Cormaranche	FRFCOR	Autumn 2020	2020-09-28	AD	2020-09-30	3	AD-20	45.92050593	5.61903655	wgs84	10	empty open		NA	NA
Cormaranche	FRFCOR	Autumn 2020	2020-09-28	AD	2020-10-01	4	AD-1	45.92092475	5.61792728	wgs84	10	capture	Myodes glareolus	2020-10-01	NCHA001023
Cormaranche	FRFCOR	Autumn 2020	2020-09-28	AD	2020-10-01	4	AD-2	45.9209377	5.61784303	wgs84	10	empty open		NA	NA
Cormaranche	FRFCOR	Autumn 2020	2020-09-28	AD	2020-10-01	4	AD-3	45.92091735	5.61794809	wgs84	10	capture	Apodemus sp	2020-10-01	NCHA001024
Cormaranche	FRFCOR	Autumn 2020	2020-09-28	AD	2020-10-01	4	AD-4	45.92088913	5.61803667	wgs84	10	empty open		NA	NA
Cormaranche	FRFCOR	Autumn 2020	2020-09-28	AD	2020-10-01	4	AD-5	45.92085974	5.61804166	wgs84	10	not found		NA	NA
Cormaranche	FRFCOR	Autumn 2020	2020-09-28	AD	2020-10-01	4	AD-6	45.92099567	5.61783088	wgs84	10	empty open		NA	NA
Cormaranche	FRFCOR	Autumn 2020	2020-09-28	AD	2020-10-01	4	AD-7	45.92068994	5.61805074	wgs84	10	capture	Myodes glareolus	2020-10-01	NCHA001025
Cormaranche	FRFCOR	Autumn 2020	2020-09-28	AD	2020-10-01	4	AD-8	45.92067453	5.61801619	wgs84	10	empty open		NA	NA
Cormaranche	FRFCOR	Autumn 2020	2020-09-28	AD	2020-10-01	4	AD-9	45.92066868	5.61800852	wgs84	10	empty closed		NA	NA
Cormaranche	FRFCOR	Autumn 2020	2020-09-28	AD	2020-10-01	4	AD-10	45.92097906	5.61819044	wgs84	10	empty open		NA	NA
Cormaranche	FRFCOR	Autumn 2020	2020-09-28	AD	2020-10-01	4	AD-11	45.92093814	5.61822134	wgs84	10	capture	Apodemus sp	2020-10-01	NCHA001026
Cormaranche	FRFCOR	Autumn 2020	2020-09-28	AD	2020-10-01	4	AD-12	45.92092685	5.6182454	wgs84	10	empty open		NA	NA
Cormaranche	FRFCOR	Autumn 2020	2020-09-28	AD	2020-10-01	4	AD-13	45.92093033	5.61826848	wgs84	10	empty open		NA	NA
Cormaranche	FRFCOR	Autumn 2020	2020-09-28	AD	2020-10-01	4	AD-14	45.92093764	5.6183158	wgs84	10	empty open		NA	NA
Cormaranche	FRFCOR	Autumn 2020	2020-09-28	AD	2020-10-01	4	AD-15	45.92092801	5.61834478	wgs84	10	empty open		NA	NA
Cormaranche	FRFCOR	Autumn 2020	2020-09-28	AD	2020-10-01	4	AD-16	45.92092529	5.61838344	wgs84	10	capture	Myodes glareolus	2020-10-01	NCHA001027
Cormaranche	FRFCOR	Autumn 2020	2020-09-28	AD	2020-10-01	4	AD-17	45.92095503	5.61842321	wgs84	10	empty open		NA	NA
Cormaranche	FRFCOR	Autumn 2020	2020-09-28	AD	2020-10-01	4	AD-18	45.92094681	5.61845301	wgs84	10	empty closed		NA	NA
Cormaranche	FRFCOR	Autumn 2020	2020-09-28	AD	2020-10-01	4	AD-19	45.92094018	5.61846474	wgs84	10	empty open		NA	NA
Cormaranche	FRFCOR	Autumn 2020	2020-09-28	AD	2020-10-01	4	AD-20	45.92050593	5.61903655	wgs84	10	empty open		NA	NA
Cormaranche	FRFCOR	Autumn 2020	2020-09-28	AD	2020-10-02	5	AD-1	45.92092475	5.61792728	wgs84	10	empty open		NA	NA
Cormaranche	FRFCOR	Autumn 2020	2020-09-28	AD	2020-10-02	5	AD-2	45.9209377	5.61784303	wgs84	10	empty closed		NA	NA
Cormaranche	FRFCOR	Autumn 2020	2020-09-28	AD	2020-10-02	5	AD-3	45.92091735	5.61794809	wgs84	10	capture	Myodes glareolus - Released	NA	NA
Cormaranche	FRFCOR	Autumn 2020	2020-09-28	AD	2020-10-02	5	AD-4	45.92088913	5.61803667	wgs84	10	empty open		NA	NA
Cormaranche	FRFCOR	Autumn 2020	2020-09-28	AD	2020-10-02	5	AD-5	45.92085974	5.61804166	wgs84	10	empty open		NA	NA
Cormaranche	FRFCOR	Autumn 2020	2020-09-28	AD	2020-10-02	5	AD-6	45.92099567	5.61783088	wgs84	10	empty open		NA	NA
Cormaranche	FRFCOR	Autumn 2020	2020-09-28	AD	2020-10-02	5	AD-7	45.92068994	5.61805074	wgs84	10	empty open		NA	NA
Cormaranche	FRFCOR	Autumn 2020	2020-09-28	AD	2020-10-02	5	AD-8	45.92067453	5.61801619	wgs84	10	empty open		NA	NA
Cormaranche	FRFCOR	Autumn 2020	2020-09-28	AD	2020-10-02	5	AD-9	45.92066868	5.61800852	wgs84	10	capture	Myodes glareolus - Released	NA	NA
Cormaranche	FRFCOR	Autumn 2020	2020-09-28	AD	2020-10-02	5	AD-10	45.92097906	5.61819044	wgs84	10	empty open		NA	NA
Cormaranche	FRFCOR	Autumn 2020	2020-09-28	AD	2020-10-02	5	AD-11	45.92093814	5.61822134	wgs84	10	empty open		NA	NA
Cormaranche	FRFCOR	Autumn 2020	2020-09-28	AD	2020-10-02	5	AD-12	45.92092685	5.6182454	wgs84	10	capture	Apodemus sp	2020-10-02	NCHA001040
Cormaranche	FRFCOR	Autumn 2020	2020-09-28	AD	2020-10-02	5	AD-13	45.92093033	5.61826848	wgs84	10	empty open		NA	NA
Cormaranche	FRFCOR	Autumn 2020	2020-09-28	AD	2020-10-02	5	AD-14	45.92093764	5.6183158	wgs84	10	empty closed		NA	NA
Cormaranche	FRFCOR	Autumn 2020	2020-09-28	AD	2020-10-02	5	AD-15	45.92092801	5.61834478	wgs84	10	empty open		NA	NA
Cormaranche	FRFCOR	Autumn 2020	2020-09-28	AD	2020-10-02	5	AD-16	45.92092529	5.61838344	wgs84	10	empty open		NA	NA
Cormaranche	FRFCOR	Autumn 2020	2020-09-28	AD	2020-10-02	5	AD-17	45.92095503	5.61842321	wgs84	10	empty open		NA	NA
Cormaranche	FRFCOR	Autumn 2020	2020-09-28	AD	2020-10-02	5	AD-18	45.92094681	5.61845301	wgs84	10	empty open		NA	NA
Cormaranche	FRFCOR	Autumn 2020	2020-09-28	AD	2020-10-02	5	AD-19	45.92094018	5.61846474	wgs84	10	empty closed		NA	NA
Cormaranche	FRFCOR	Autumn 2020	2020-09-28	AD	2020-10-02	5	AD-20	45.92050593	5.61903655	wgs84	10	empty open		NA	NA
Cormaranche	FRFCOR	Autumn 2020	2020-09-28	AD	2020-10-03	6	AD-1	45.92092475	5.61792728	wgs84	10	capture	Myodes glareolus - Released	NA	NA
Cormaranche	FRFCOR	Autumn 2020	2020-09-28	AD	2020-10-03	6	AD-2	45.9209377	5.61784303	wgs84	10	empty open		NA	NA
Cormaranche	FRFCOR	Autumn 2020	2020-09-28	AD	2020-10-03	6	AD-3	45.92091735	5.61794809	wgs84	10	capture	Apodemus sp	2020-10-03	NCHA001057
Cormaranche	FRFCOR	Autumn 2020	2020-09-28	AD	2020-10-03	6	AD-4	45.92088913	5.61803667	wgs84	10	empty open		NA	NA
Cormaranche	FRFCOR	Autumn 2020	2020-09-28	AD	2020-10-03	6	AD-5	45.92085974	5.61804166	wgs84	10	empty open		NA	NA
Cormaranche	FRFCOR	Autumn 2020	2020-09-28	AD	2020-10-03	6	AD-6	45.92099567	5.61783088	wgs84	10	capture	Myodes glareolus - Released	NA	NA
Cormaranche	FRFCOR	Autumn 2020	2020-09-28	AD	2020-10-03	6	AD-7	45.92068994	5.61805074	wgs84	10	empty open		NA	NA
Cormaranche	FRFCOR	Autumn 2020	2020-09-28	AD	2020-10-03	6	AD-8	45.92067453	5.61801619	wgs84	10	empty open		NA	NA
Cormaranche	FRFCOR	Autumn 2020	2020-09-28	AD	2020-10-03	6	AD-9	45.92066868	5.61800852	wgs84	10	empty open		NA	NA
Cormaranche	FRFCOR	Autumn 2020	2020-09-28	AD	2020-10-03	6	AD-10	45.92097906	5.61819044	wgs84	10	empty open		NA	NA
Cormaranche	FRFCOR	Autumn 2020	2020-09-28	AD	2020-10-03	6	AD-11	45.92093814	5.61822134	wgs84	10	empty open		NA	NA
Cormaranche	FRFCOR	Autumn 2020	2020-09-28	AD	2020-10-03	6	AD-12	45.92092685	5.6182454	wgs84	10	capture	Soricidae	2020-10-03	NCHA001058
Cormaranche	FRFCOR	Autumn 2020	2020-09-28	AD	2020-10-03	6	AD-13	45.92093033	5.61826848	wgs84	10	empty open		NA	NA
Cormaranche	FRFCOR	Autumn 2020	2020-09-28	AD	2020-10-03	6	AD-14	45.92093764	5.6183158	wgs84	10	empty closed		NA	NA
Cormaranche	FRFCOR	Autumn 2020	2020-09-28	AD	2020-10-03	6	AD-15	45.92092801	5.61834478	wgs84	10	empty open		NA	NA
Cormaranche	FRFCOR	Autumn 2020	2020-09-28	AD	2020-10-03	6	AD-16	45.92092529	5.61838344	wgs84	10	empty open		NA	NA
Cormaranche	FRFCOR	Autumn 2020	2020-09-28	AD	2020-10-03	6	AD-17	45.92095503	5.61842321	wgs84	10	empty open		NA	NA
Cormaranche	FRFCOR	Autumn 2020	2020-09-28	AD	2020-10-03	6	AD-18	45.92094681	5.61845301	wgs84	10	capture	Apodemus sp	2020-10-03	NCHA001059
Cormaranche	FRFCOR	Autumn 2020	2020-09-28	AD	2020-10-03	6	AD-19	45.92094018	5.61846474	wgs84	10	empty open		NA	NA
Cormaranche	FRFCOR	Autumn 2020	2020-09-28	AD	2020-10-03	6	AD-20	45.92050593	5.61903655	wgs84	10	empty open		NA	NA
Cormaranche	FRFCOR	Autumn 2020	2020-09-28	F	2020-09-28	1	F-1	45.92615206	5.61279937	wgs84	10	empty open		NA	NA
Cormaranche	FRFCOR	Autumn 2020	2020-09-28	F	2020-09-28	1	F-2	45.92614359	5.61281739	wgs84	10	empty open		NA	NA
Cormaranche	FRFCOR	Autumn 2020	2020-09-28	F	2020-09-28	1	F-3	45.92613009	5.61290946	wgs84	10	empty open		NA	NA
Cormaranche	FRFCOR	Autumn 2020	2020-09-28	F	2020-09-28	1	F-4	45.92615428	5.61303841	wgs84	10	empty open		NA	NA
Cormaranche	FRFCOR	Autumn 2020	2020-09-28	F	2020-09-28	1	F-5	45.92621907	5.61306972	wgs84	10	empty open		NA	NA
Cormaranche	FRFCOR	Autumn 2020	2020-09-28	F	2020-09-28	1	F-6	45.92616475	5.6130927	wgs84	10	empty open		NA	NA
Cormaranche	FRFCOR	Autumn 2020	2020-09-28	F	2020-09-28	1	F-7	45.92619488	5.61309425	wgs84	10	empty open		NA	NA
Cormaranche	FRFCOR	Autumn 2020	2020-09-28	F	2020-09-28	1	F-8	45.9261993	5.61306799	wgs84	10	empty open		NA	NA
Cormaranche	FRFCOR	Autumn 2020	2020-09-28	F	2020-09-28	1	F-9	45.92620479	5.61308798	wgs84	10	empty open		NA	NA
Cormaranche	FRFCOR	Autumn 2020	2020-09-28	F	2020-09-28	1	F-10	45.92623513	5.61308473	wgs84	10	empty open		NA	NA
Cormaranche	FRFCOR	Autumn 2020	2020-09-28	F	2020-09-28	1	F-11	45.92626883	5.61309765	wgs84	10	empty open		NA	NA
Cormaranche	FRFCOR	Autumn 2020	2020-09-28	F	2020-09-28	1	F-12	45.92649464	5.61301729	wgs84	10	empty open		NA	NA
Cormaranche	FRFCOR	Autumn 2020	2020-09-28	F	2020-09-28	1	F-13	45.92648881	5.61313352	wgs84	10	empty open		NA	NA
Cormaranche	FRFCOR	Autumn 2020	2020-09-28	F	2020-09-28	1	F-14	45.92658326	5.61305864	wgs84	10	empty open		NA	NA
Cormaranche	FRFCOR	Autumn 2020	2020-09-28	F	2020-09-28	1	F-15	45.92664743	5.61308924	wgs84	10	empty open		NA	NA
Cormaranche	FRFCOR	Autumn 2020	2020-09-28	F	2020-09-28	1	F-16	45.92660234	5.61312229	wgs84	10	empty open		NA	NA
Cormaranche	FRFCOR	Autumn 2020	2020-09-28	F	2020-09-28	1	F-17	45.92662771	5.6131449	wgs84	10	empty open		NA	NA
Cormaranche	FRFCOR	Autumn 2020	2020-09-28	F	2020-09-28	1	F-18	45.92667306	5.61330814	wgs84	10	empty open		NA	NA
Cormaranche	FRFCOR	Autumn 2020	2020-09-28	F	2020-09-28	1	F-19	45.92670276	5.61333481	wgs84	10	empty open		NA	NA
Cormaranche	FRFCOR	Autumn 2020	2020-09-28	F	2020-09-28	1	F-20	45.92673335	5.61335272	wgs84	10	empty open		NA	NA
Cormaranche	FRFCOR	Autumn 2020	2020-09-28	F	2020-09-29	2	F-1	45.92615206	5.61279937	wgs84	10	capture	Myodes glareolus	2020-09-29	NCHA000961
Cormaranche	FRFCOR	Autumn 2020	2020-09-28	F	2020-09-29	2	F-2	45.92614359	5.61281739	wgs84	10	empty open		NA	NA
Cormaranche	FRFCOR	Autumn 2020	2020-09-28	F	2020-09-29	2	F-3	45.92613009	5.61290946	wgs84	10	empty open		NA	NA
Cormaranche	FRFCOR	Autumn 2020	2020-09-28	F	2020-09-29	2	F-4	45.92615428	5.61303841	wgs84	10	empty open		NA	NA
Cormaranche	FRFCOR	Autumn 2020	2020-09-28	F	2020-09-29	2	F-5	45.92621907	5.61306972	wgs84	10	empty open		NA	NA
Cormaranche	FRFCOR	Autumn 2020	2020-09-28	F	2020-09-29	2	F-6	45.92616475	5.6130927	wgs84	10	empty open		NA	NA
Cormaranche	FRFCOR	Autumn 2020	2020-09-28	F	2020-09-29	2	F-7	45.92619488	5.61309425	wgs84	10	capture	Apodemus sp - Dead in the trap	2020-09-29	NCHA000962
Cormaranche	FRFCOR	Autumn 2020	2020-09-28	F	2020-09-29	2	F-8	45.9261993	5.61306799	wgs84	10	capture	Apodemus sp - Dead in the trap	2020-09-29	NCHA000963
Cormaranche	FRFCOR	Autumn 2020	2020-09-28	F	2020-09-29	2	F-9	45.92620479	5.61308798	wgs84	10	empty open		NA	NA
Cormaranche	FRFCOR	Autumn 2020	2020-09-28	F	2020-09-29	2	F-10	45.92623513	5.61308473	wgs84	10	empty closed		NA	NA
Cormaranche	FRFCOR	Autumn 2020	2020-09-28	F	2020-09-29	2	F-11	45.92626883	5.61309765	wgs84	10	capture	Myodes glareolus	2020-09-29	NCHA000964
Cormaranche	FRFCOR	Autumn 2020	2020-09-28	F	2020-09-29	2	F-12	45.92649464	5.61301729	wgs84	10	empty closed		NA	NA
Cormaranche	FRFCOR	Autumn 2020	2020-09-28	F	2020-09-29	2	F-13	45.92648881	5.61313352	wgs84	10	empty closed		NA	NA
Cormaranche	FRFCOR	Autumn 2020	2020-09-28	F	2020-09-29	2	F-14	45.92658326	5.61305864	wgs84	10	capture	Apodemus sp	2020-09-29	NCHA000965
Cormaranche	FRFCOR	Autumn 2020	2020-09-28	F	2020-09-29	2	F-15	45.92664743	5.61308924	wgs84	10	empty open		NA	NA
Cormaranche	FRFCOR	Autumn 2020	2020-09-28	F	2020-09-29	2	F-16	45.92660234	5.61312229	wgs84	10	empty open		NA	NA
Cormaranche	FRFCOR	Autumn 2020	2020-09-28	F	2020-09-29	2	F-17	45.92662771	5.6131449	wgs84	10	empty open		NA	NA
Cormaranche	FRFCOR	Autumn 2020	2020-09-28	F	2020-09-29	2	F-18	45.92667306	5.61330814	wgs84	10	empty open		NA	NA
Cormaranche	FRFCOR	Autumn 2020	2020-09-28	F	2020-09-29	2	F-19	45.92670276	5.61333481	wgs84	10	capture	Apodemus sp	2020-09-29	NCHA000966
Cormaranche	FRFCOR	Autumn 2020	2020-09-28	F	2020-09-29	2	F-20	45.92673335	5.61335272	wgs84	10	empty open		NA	NA
Cormaranche	FRFCOR	Autumn 2020	2020-09-28	F	2020-09-30	3	F-1	45.92615206	5.61279937	wgs84	10	empty open		NA	NA
Cormaranche	FRFCOR	Autumn 2020	2020-09-28	F	2020-09-30	3	F-2	45.92614359	5.61281739	wgs84	10	empty open		NA	NA
Cormaranche	FRFCOR	Autumn 2020	2020-09-28	F	2020-09-30	3	F-3	45.92613009	5.61290946	wgs84	10	empty open		NA	NA
Cormaranche	FRFCOR	Autumn 2020	2020-09-28	F	2020-09-30	3	F-4	45.92615428	5.61303841	wgs84	10	empty open		NA	NA
Cormaranche	FRFCOR	Autumn 2020	2020-09-28	F	2020-09-30	3	F-5	45.92621907	5.61306972	wgs84	10	empty open		NA	NA
Cormaranche	FRFCOR	Autumn 2020	2020-09-28	F	2020-09-30	3	F-6	45.92616475	5.6130927	wgs84	10	empty open		NA	NA
Cormaranche	FRFCOR	Autumn 2020	2020-09-28	F	2020-09-30	3	F-7	45.92619488	5.61309425	wgs84	10	empty open		NA	NA
Cormaranche	FRFCOR	Autumn 2020	2020-09-28	F	2020-09-30	3	F-8	45.9261993	5.61306799	wgs84	10	capture	Myodes glareolus	2020-09-30	NCHA001017
Cormaranche	FRFCOR	Autumn 2020	2020-09-28	F	2020-09-30	3	F-9	45.92620479	5.61308798	wgs84	10	empty open		NA	NA
Cormaranche	FRFCOR	Autumn 2020	2020-09-28	F	2020-09-30	3	F-10	45.92623513	5.61308473	wgs84	10	empty open		NA	NA
Cormaranche	FRFCOR	Autumn 2020	2020-09-28	F	2020-09-30	3	F-11	45.92626883	5.61309765	wgs84	10	empty open		NA	NA
Cormaranche	FRFCOR	Autumn 2020	2020-09-28	F	2020-09-30	3	F-12	45.92649464	5.61301729	wgs84	10	empty open		NA	NA
Cormaranche	FRFCOR	Autumn 2020	2020-09-28	F	2020-09-30	3	F-13	45.92648881	5.61313352	wgs84	10	empty open		NA	NA
Cormaranche	FRFCOR	Autumn 2020	2020-09-28	F	2020-09-30	3	F-14	45.92658326	5.61305864	wgs84	10	empty open		NA	NA
Cormaranche	FRFCOR	Autumn 2020	2020-09-28	F	2020-09-30	3	F-15	45.92664743	5.61308924	wgs84	10	empty open		NA	NA
Cormaranche	FRFCOR	Autumn 2020	2020-09-28	F	2020-09-30	3	F-16	45.92660234	5.61312229	wgs84	10	empty open		NA	NA
Cormaranche	FRFCOR	Autumn 2020	2020-09-28	F	2020-09-30	3	F-17	45.92662771	5.6131449	wgs84	10	empty open		NA	NA
Cormaranche	FRFCOR	Autumn 2020	2020-09-28	F	2020-09-30	3	F-18	45.92667306	5.61330814	wgs84	10	empty open		NA	NA
Cormaranche	FRFCOR	Autumn 2020	2020-09-28	F	2020-09-30	3	F-19	45.92670276	5.61333481	wgs84	10	empty open		NA	NA
Cormaranche	FRFCOR	Autumn 2020	2020-09-28	F	2020-09-30	3	F-20	45.92673335	5.61335272	wgs84	10	empty open		NA	NA
Cormaranche	FRFCOR	Autumn 2020	2020-09-28	F	2020-10-01	4	F-1	45.92615206	5.61279937	wgs84	10	capture	Myodes glareolus	2020-10-01	NCHA001020
Cormaranche	FRFCOR	Autumn 2020	2020-09-28	F	2020-10-01	4	F-2	45.92614359	5.61281739	wgs84	10	empty open		NA	NA
Cormaranche	FRFCOR	Autumn 2020	2020-09-28	F	2020-10-01	4	F-3	45.92613009	5.61290946	wgs84	10	empty open		NA	NA
Cormaranche	FRFCOR	Autumn 2020	2020-09-28	F	2020-10-01	4	F-4	45.92615428	5.61303841	wgs84	10	empty open		NA	NA
Cormaranche	FRFCOR	Autumn 2020	2020-09-28	F	2020-10-01	4	F-5	45.92621907	5.61306972	wgs84	10	empty open		NA	NA
Cormaranche	FRFCOR	Autumn 2020	2020-09-28	F	2020-10-01	4	F-6	45.92616475	5.6130927	wgs84	10	empty open		NA	NA
Cormaranche	FRFCOR	Autumn 2020	2020-09-28	F	2020-10-01	4	F-7	45.92619488	5.61309425	wgs84	10	empty open		NA	NA
Cormaranche	FRFCOR	Autumn 2020	2020-09-28	F	2020-10-01	4	F-8	45.9261993	5.61306799	wgs84	10	empty open		NA	NA
Cormaranche	FRFCOR	Autumn 2020	2020-09-28	F	2020-10-01	4	F-9	45.92620479	5.61308798	wgs84	10	empty open		NA	NA
Cormaranche	FRFCOR	Autumn 2020	2020-09-28	F	2020-10-01	4	F-10	45.92623513	5.61308473	wgs84	10	empty open		NA	NA
Cormaranche	FRFCOR	Autumn 2020	2020-09-28	F	2020-10-01	4	F-11	45.92626883	5.61309765	wgs84	10	empty open		NA	NA
Cormaranche	FRFCOR	Autumn 2020	2020-09-28	F	2020-10-01	4	F-12	45.92649464	5.61301729	wgs84	10	empty open		NA	NA
Cormaranche	FRFCOR	Autumn 2020	2020-09-28	F	2020-10-01	4	F-13	45.92648881	5.61313352	wgs84	10	empty open		NA	NA
Cormaranche	FRFCOR	Autumn 2020	2020-09-28	F	2020-10-01	4	F-14	45.92658326	5.61305864	wgs84	10	capture	Myodes glareolus	2020-10-01	NCHA001021
Cormaranche	FRFCOR	Autumn 2020	2020-09-28	F	2020-10-01	4	F-15	45.92664743	5.61308924	wgs84	10	empty open		NA	NA
Cormaranche	FRFCOR	Autumn 2020	2020-09-28	F	2020-10-01	4	F-16	45.92660234	5.61312229	wgs84	10	empty open		NA	NA
Cormaranche	FRFCOR	Autumn 2020	2020-09-28	F	2020-10-01	4	F-17	45.92662771	5.6131449	wgs84	10	empty open		NA	NA
Cormaranche	FRFCOR	Autumn 2020	2020-09-28	F	2020-10-01	4	F-18	45.92667306	5.61330814	wgs84	10	empty open		NA	NA
Cormaranche	FRFCOR	Autumn 2020	2020-09-28	F	2020-10-01	4	F-19	45.92670276	5.61333481	wgs84	10	empty open		NA	NA
Cormaranche	FRFCOR	Autumn 2020	2020-09-28	F	2020-10-01	4	F-20	45.92673335	5.61335272	wgs84	10	empty open		NA	NA
Cormaranche	FRFCOR	Autumn 2020	2020-09-28	F	2020-10-02	5	F-1	45.92615206	5.61279937	wgs84	10	capture	Myodes glareolus - Released	NA	NA
Cormaranche	FRFCOR	Autumn 2020	2020-09-28	F	2020-10-02	5	F-2	45.92614359	5.61281739	wgs84	10	empty open		NA	NA
Cormaranche	FRFCOR	Autumn 2020	2020-09-28	F	2020-10-02	5	F-3	45.92613009	5.61290946	wgs84	10	empty open		NA	NA
Cormaranche	FRFCOR	Autumn 2020	2020-09-28	F	2020-10-02	5	F-4	45.92615428	5.61303841	wgs84	10	empty open		NA	NA
Cormaranche	FRFCOR	Autumn 2020	2020-09-28	F	2020-10-02	5	F-5	45.92621907	5.61306972	wgs84	10	empty closed		NA	NA
Cormaranche	FRFCOR	Autumn 2020	2020-09-28	F	2020-10-02	5	F-6	45.92616475	5.6130927	wgs84	10	empty open		NA	NA
Cormaranche	FRFCOR	Autumn 2020	2020-09-28	F	2020-10-02	5	F-7	45.92619488	5.61309425	wgs84	10	empty open		NA	NA
Cormaranche	FRFCOR	Autumn 2020	2020-09-28	F	2020-10-02	5	F-8	45.9261993	5.61306799	wgs84	10	empty open		NA	NA
Cormaranche	FRFCOR	Autumn 2020	2020-09-28	F	2020-10-02	5	F-9	45.92620479	5.61308798	wgs84	10	empty open		NA	NA
Cormaranche	FRFCOR	Autumn 2020	2020-09-28	F	2020-10-02	5	F-10	45.92623513	5.61308473	wgs84	10	empty open		NA	NA
Cormaranche	FRFCOR	Autumn 2020	2020-09-28	F	2020-10-02	5	F-11	45.92626883	5.61309765	wgs84	10	empty closed		NA	NA
Cormaranche	FRFCOR	Autumn 2020	2020-09-28	F	2020-10-02	5	F-12	45.92649464	5.61301729	wgs84	10	empty open		NA	NA
Cormaranche	FRFCOR	Autumn 2020	2020-09-28	F	2020-10-02	5	F-13	45.92648881	5.61313352	wgs84	10	empty open		NA	NA
Cormaranche	FRFCOR	Autumn 2020	2020-09-28	F	2020-10-02	5	F-14	45.92658326	5.61305864	wgs84	10	empty open		NA	NA
Cormaranche	FRFCOR	Autumn 2020	2020-09-28	F	2020-10-02	5	F-15	45.92664743	5.61308924	wgs84	10	empty open		NA	NA
Cormaranche	FRFCOR	Autumn 2020	2020-09-28	F	2020-10-02	5	F-16	45.92660234	5.61312229	wgs84	10	empty open		NA	NA
Cormaranche	FRFCOR	Autumn 2020	2020-09-28	F	2020-10-02	5	F-17	45.92662771	5.6131449	wgs84	10	capture	Soricidae	2020-10-02	NCHA001038
Cormaranche	FRFCOR	Autumn 2020	2020-09-28	F	2020-10-02	5	F-18	45.92667306	5.61330814	wgs84	10	empty open		NA	NA
Cormaranche	FRFCOR	Autumn 2020	2020-09-28	F	2020-10-02	5	F-19	45.92670276	5.61333481	wgs84	10	empty open		NA	NA
Cormaranche	FRFCOR	Autumn 2020	2020-09-28	F	2020-10-02	5	F-20	45.92673335	5.61335272	wgs84	10	empty open		NA	NA
Cormaranche	FRFCOR	Autumn 2020	2020-09-29	AB	2020-09-29	1	AB-1	45.9299541	5.62333147	wgs84	10	empty closed		NA	NA
Cormaranche	FRFCOR	Autumn 2020	2020-09-29	AB	2020-09-29	1	AB-2	45.92995674	5.6233445	wgs84	10	empty open		NA	NA
Cormaranche	FRFCOR	Autumn 2020	2020-09-29	AB	2020-09-29	1	AB-3	45.92997809	5.62336197	wgs84	10	capture	Apodemus sp	2020-09-29	NCHA000999
Cormaranche	FRFCOR	Autumn 2020	2020-09-29	AB	2020-09-29	1	AB-4	45.92997386	5.62336522	wgs84	10	empty closed		NA	NA
Cormaranche	FRFCOR	Autumn 2020	2020-09-29	AB	2020-09-29	1	AB-5	45.92999724	5.62352597	wgs84	10	empty open		NA	NA
Cormaranche	FRFCOR	Autumn 2020	2020-09-29	AB	2020-09-29	1	AB-6	45.92996276	5.62345538	wgs84	10	empty open		NA	NA
Cormaranche	FRFCOR	Autumn 2020	2020-09-29	AB	2020-09-29	1	AB-7	45.92994592	5.62369589	wgs84	10	capture	Myodes glareolus	2020-09-29	NCHA001000
Cormaranche	FRFCOR	Autumn 2020	2020-09-29	AB	2020-09-29	1	AB-8	45.92991503	5.62370948	wgs84	10	empty open		NA	NA
Cormaranche	FRFCOR	Autumn 2020	2020-09-29	AB	2020-09-29	1	AB-9	45.92990839	5.62369901	wgs84	10	empty open		NA	NA
Cormaranche	FRFCOR	Autumn 2020	2020-09-29	AB	2020-09-29	1	AB-10	45.92991182	5.6237107	wgs84	10	empty open		NA	NA
Cormaranche	FRFCOR	Autumn 2020	2020-09-29	AB	2020-09-29	1	AB-11	45.9299112	5.62342258	wgs84	10	empty open		NA	NA
Cormaranche	FRFCOR	Autumn 2020	2020-09-29	AB	2020-09-29	1	AB-12	45.93001272	5.62360937	wgs84	10	empty open		NA	NA
Cormaranche	FRFCOR	Autumn 2020	2020-09-29	AB	2020-09-29	1	AB-13	45.92998818	5.62355313	wgs84	10	empty open		NA	NA
Cormaranche	FRFCOR	Autumn 2020	2020-09-29	AB	2020-09-29	1	AB-14	45.93000929	5.62357078	wgs84	10	empty open		NA	NA
Cormaranche	FRFCOR	Autumn 2020	2020-09-29	AB	2020-09-29	1	AB-15	45.92990805	5.62352107	wgs84	10	empty open		NA	NA
Cormaranche	FRFCOR	Autumn 2020	2020-09-29	AB	2020-09-29	1	AB-16	45.92985121	5.62357562	wgs84	10	empty open		NA	NA
Cormaranche	FRFCOR	Autumn 2020	2020-09-29	AB	2020-09-29	1	AB-17	45.92985466	5.62363081	wgs84	10	empty open		NA	NA
Cormaranche	FRFCOR	Autumn 2020	2020-09-29	AB	2020-09-29	1	AB-18	45.92980164	5.62369006	wgs84	10	empty open		NA	NA
Cormaranche	FRFCOR	Autumn 2020	2020-09-29	AB	2020-09-29	1	AB-19	45.9297948	5.62374478	wgs84	10	empty open		NA	NA
Cormaranche	FRFCOR	Autumn 2020	2020-09-29	AB	2020-09-29	1	AB-20	45.9298275	5.62391376	wgs84	10	empty open		NA	NA
Cormaranche	FRFCOR	Autumn 2020	2020-09-29	AB	2020-09-30	2	AB-1	45.9299541	5.62333147	wgs84	10	empty open		NA	NA
Cormaranche	FRFCOR	Autumn 2020	2020-09-29	AB	2020-09-30	2	AB-2	45.92995674	5.6233445	wgs84	10	empty open		NA	NA
Cormaranche	FRFCOR	Autumn 2020	2020-09-29	AB	2020-09-30	2	AB-3	45.92997809	5.62336197	wgs84	10	empty open		NA	NA
Cormaranche	FRFCOR	Autumn 2020	2020-09-29	AB	2020-09-30	2	AB-4	45.92997386	5.62336522	wgs84	10	empty open		NA	NA
Cormaranche	FRFCOR	Autumn 2020	2020-09-29	AB	2020-09-30	2	AB-5	45.92999724	5.62352597	wgs84	10	empty open		NA	NA
Cormaranche	FRFCOR	Autumn 2020	2020-09-29	AB	2020-09-30	2	AB-6	45.92996276	5.62345538	wgs84	10	empty open		NA	NA
Cormaranche	FRFCOR	Autumn 2020	2020-09-29	AB	2020-09-30	2	AB-7	45.92994592	5.62369589	wgs84	10	empty open		NA	NA
Cormaranche	FRFCOR	Autumn 2020	2020-09-29	AB	2020-09-30	2	AB-8	45.92991503	5.62370948	wgs84	10	empty open		NA	NA
Cormaranche	FRFCOR	Autumn 2020	2020-09-29	AB	2020-09-30	2	AB-9	45.92990839	5.62369901	wgs84	10	empty open		NA	NA
Cormaranche	FRFCOR	Autumn 2020	2020-09-29	AB	2020-09-30	2	AB-10	45.92991182	5.6237107	wgs84	10	empty open		NA	NA
Cormaranche	FRFCOR	Autumn 2020	2020-09-29	AB	2020-09-30	2	AB-11	45.9299112	5.62342258	wgs84	10	empty open		NA	NA
Cormaranche	FRFCOR	Autumn 2020	2020-09-29	AB	2020-09-30	2	AB-12	45.93001272	5.62360937	wgs84	10	capture	Soricidae - Dead in the trap	2020-10-30	NCHA001016
Cormaranche	FRFCOR	Autumn 2020	2020-09-29	AB	2020-09-30	2	AB-13	45.92998818	5.62355313	wgs84	10	empty closed		NA	NA
Cormaranche	FRFCOR	Autumn 2020	2020-09-29	AB	2020-09-30	2	AB-14	45.93000929	5.62357078	wgs84	10	empty open		NA	NA
Cormaranche	FRFCOR	Autumn 2020	2020-09-29	AB	2020-09-30	2	AB-15	45.92990805	5.62352107	wgs84	10	empty closed		NA	NA
Cormaranche	FRFCOR	Autumn 2020	2020-09-29	AB	2020-09-30	2	AB-16	45.92985121	5.62357562	wgs84	10	empty open		NA	NA
Cormaranche	FRFCOR	Autumn 2020	2020-09-29	AB	2020-09-30	2	AB-17	45.92985466	5.62363081	wgs84	10	empty open		NA	NA
Cormaranche	FRFCOR	Autumn 2020	2020-09-29	AB	2020-09-30	2	AB-18	45.92980164	5.62369006	wgs84	10	empty open		NA	NA
Cormaranche	FRFCOR	Autumn 2020	2020-09-29	AB	2020-09-30	2	AB-19	45.9297948	5.62374478	wgs84	10	empty open		NA	NA
Cormaranche	FRFCOR	Autumn 2020	2020-09-29	AB	2020-09-30	2	AB-20	45.9298275	5.62391376	wgs84	10	empty open		NA	NA
Cormaranche	FRFCOR	Autumn 2020	2020-09-29	AB	2020-10-01	3	AB-1	45.9299541	5.62333147	wgs84	10	empty open		NA	NA
Cormaranche	FRFCOR	Autumn 2020	2020-09-29	AB	2020-10-01	3	AB-2	45.92995674	5.6233445	wgs84	10	empty open		NA	NA
Cormaranche	FRFCOR	Autumn 2020	2020-09-29	AB	2020-10-01	3	AB-3	45.92997809	5.62336197	wgs84	10	empty closed		NA	NA
Cormaranche	FRFCOR	Autumn 2020	2020-09-29	AB	2020-10-01	3	AB-4	45.92997386	5.62336522	wgs84	10	empty open		NA	NA
Cormaranche	FRFCOR	Autumn 2020	2020-09-29	AB	2020-10-01	3	AB-5	45.92999724	5.62352597	wgs84	10	empty open		NA	NA
Cormaranche	FRFCOR	Autumn 2020	2020-09-29	AB	2020-10-01	3	AB-6	45.92996276	5.62345538	wgs84	10	empty open		NA	NA
Cormaranche	FRFCOR	Autumn 2020	2020-09-29	AB	2020-10-01	3	AB-7	45.92994592	5.62369589	wgs84	10	empty open		NA	NA
Cormaranche	FRFCOR	Autumn 2020	2020-09-29	AB	2020-10-01	3	AB-8	45.92991503	5.62370948	wgs84	10	empty open		NA	NA
Cormaranche	FRFCOR	Autumn 2020	2020-09-29	AB	2020-10-01	3	AB-9	45.92990839	5.62369901	wgs84	10	empty open		NA	NA
Cormaranche	FRFCOR	Autumn 2020	2020-09-29	AB	2020-10-01	3	AB-10	45.92991182	5.6237107	wgs84	10	empty open		NA	NA
Cormaranche	FRFCOR	Autumn 2020	2020-09-29	AB	2020-10-01	3	AB-11	45.9299112	5.62342258	wgs84	10	empty open		NA	NA
Cormaranche	FRFCOR	Autumn 2020	2020-09-29	AB	2020-10-01	3	AB-12	45.93001272	5.62360937	wgs84	10	empty open		NA	NA
Cormaranche	FRFCOR	Autumn 2020	2020-09-29	AB	2020-10-01	3	AB-13	45.92998818	5.62355313	wgs84	10	empty closed		NA	NA
Cormaranche	FRFCOR	Autumn 2020	2020-09-29	AB	2020-10-01	3	AB-14	45.93000929	5.62357078	wgs84	10	empty open		NA	NA
Cormaranche	FRFCOR	Autumn 2020	2020-09-29	AB	2020-10-01	3	AB-15	45.92990805	5.62352107	wgs84	10	empty open		NA	NA
Cormaranche	FRFCOR	Autumn 2020	2020-09-29	AB	2020-10-01	3	AB-16	45.92985121	5.62357562	wgs84	10	empty open		NA	NA
Cormaranche	FRFCOR	Autumn 2020	2020-09-29	AB	2020-10-01	3	AB-17	45.92985466	5.62363081	wgs84	10	empty open		NA	NA
Cormaranche	FRFCOR	Autumn 2020	2020-09-29	AB	2020-10-01	3	AB-18	45.92980164	5.62369006	wgs84	10	empty open		NA	NA
Cormaranche	FRFCOR	Autumn 2020	2020-09-29	AB	2020-10-01	3	AB-19	45.9297948	5.62374478	wgs84	10	empty open		NA	NA
Cormaranche	FRFCOR	Autumn 2020	2020-09-29	AB	2020-10-01	3	AB-20	45.9298275	5.62391376	wgs84	10	empty open		NA	NA
Cormaranche	FRFCOR	Autumn 2020	2020-09-29	AB	2020-10-02	4	AB-1	45.9299541	5.62333147	wgs84	10	empty open		NA	NA
Cormaranche	FRFCOR	Autumn 2020	2020-09-29	AB	2020-10-02	4	AB-2	45.92995674	5.6233445	wgs84	10	empty open		NA	NA
Cormaranche	FRFCOR	Autumn 2020	2020-09-29	AB	2020-10-02	4	AB-3	45.92997809	5.62336197	wgs84	10	empty open		NA	NA
Cormaranche	FRFCOR	Autumn 2020	2020-09-29	AB	2020-10-02	4	AB-4	45.92997386	5.62336522	wgs84	10	capture	Soricidae - Dead in the trap	2020-10-02	NCHA001054
Cormaranche	FRFCOR	Autumn 2020	2020-09-29	AB	2020-10-02	4	AB-5	45.92999724	5.62352597	wgs84	10	empty open		NA	NA
Cormaranche	FRFCOR	Autumn 2020	2020-09-29	AB	2020-10-02	4	AB-6	45.92996276	5.62345538	wgs84	10	empty closed		NA	NA
Cormaranche	FRFCOR	Autumn 2020	2020-09-29	AB	2020-10-02	4	AB-7	45.92994592	5.62369589	wgs84	10	capture	Myodes glareolus - Released	NA	NA
Cormaranche	FRFCOR	Autumn 2020	2020-09-29	AB	2020-10-02	4	AB-8	45.92991503	5.62370948	wgs84	10	empty open		NA	NA
Cormaranche	FRFCOR	Autumn 2020	2020-09-29	AB	2020-10-02	4	AB-9	45.92990839	5.62369901	wgs84	10	empty open		NA	NA
Cormaranche	FRFCOR	Autumn 2020	2020-09-29	AB	2020-10-02	4	AB-10	45.92991182	5.6237107	wgs84	10	empty closed		NA	NA
Cormaranche	FRFCOR	Autumn 2020	2020-09-29	AB	2020-10-02	4	AB-11	45.9299112	5.62342258	wgs84	10	capture	Apodemus sp	2020-10-02	NCHA001055
Cormaranche	FRFCOR	Autumn 2020	2020-09-29	AB	2020-10-02	4	AB-12	45.93001272	5.62360937	wgs84	10	empty open		NA	NA
Cormaranche	FRFCOR	Autumn 2020	2020-09-29	AB	2020-10-02	4	AB-13	45.92998818	5.62355313	wgs84	10	capture	Apodemus sp	2020-10-02	NCHA001056
Cormaranche	FRFCOR	Autumn 2020	2020-09-29	AB	2020-10-02	4	AB-14	45.93000929	5.62357078	wgs84	10	empty open		NA	NA
Cormaranche	FRFCOR	Autumn 2020	2020-09-29	AB	2020-10-02	4	AB-15	45.92990805	5.62352107	wgs84	10	empty open		NA	NA
Cormaranche	FRFCOR	Autumn 2020	2020-09-29	AB	2020-10-02	4	AB-16	45.92985121	5.62357562	wgs84	10	empty open		NA	NA
Cormaranche	FRFCOR	Autumn 2020	2020-09-29	AB	2020-10-02	4	AB-17	45.92985466	5.62363081	wgs84	10	empty open		NA	NA
Cormaranche	FRFCOR	Autumn 2020	2020-09-29	AB	2020-10-02	4	AB-18	45.92980164	5.62369006	wgs84	10	empty open		NA	NA
Cormaranche	FRFCOR	Autumn 2020	2020-09-29	AB	2020-10-02	4	AB-19	45.9297948	5.62374478	wgs84	10	capture	Apodemus sp - Dead in the trap	NA	NA
Cormaranche	FRFCOR	Autumn 2020	2020-09-29	AB	2020-10-02	4	AB-20	45.9298275	5.62391376	wgs84	10	empty open		NA	NA
Cormaranche	FRFCOR	Autumn 2020	2020-09-29	G	2020-09-29	1	G-1	45.94866506	5.62623661	wgs84	10	empty open		NA	NA
Cormaranche	FRFCOR	Autumn 2020	2020-09-29	G	2020-09-29	1	G-2	45.94865817	5.62622702	wgs84	10	empty open		NA	NA
Cormaranche	FRFCOR	Autumn 2020	2020-09-29	G	2020-09-29	1	G-3	45.94867821	5.62616926	wgs84	10	empty open		NA	NA
Cormaranche	FRFCOR	Autumn 2020	2020-09-29	G	2020-09-29	1	G-4	45.94869768	5.62611727	wgs84	10	capture	Apodemus sp	2020-09-29	NCHA000985
Cormaranche	FRFCOR	Autumn 2020	2020-09-29	G	2020-09-29	1	G-5	45.94872138	5.62612077	wgs84	10	empty open		NA	NA
Cormaranche	FRFCOR	Autumn 2020	2020-09-29	G	2020-09-29	1	G-6	45.94872852	5.62609742	wgs84	10	empty open		NA	NA
Cormaranche	FRFCOR	Autumn 2020	2020-09-29	G	2020-09-29	1	G-7	45.94872844	5.62608004	wgs84	10	capture	Apodemus sp	2020-09-29	NCHA000986
Cormaranche	FRFCOR	Autumn 2020	2020-09-29	G	2020-09-29	1	G-8	45.94872626	5.62607016	wgs84	10	empty closed		NA	NA
Cormaranche	FRFCOR	Autumn 2020	2020-09-29	G	2020-09-29	1	G-9	45.94872849	5.62604619	wgs84	10	empty open		NA	NA
Cormaranche	FRFCOR	Autumn 2020	2020-09-29	G	2020-09-29	1	G-10	45.94874133	5.62602484	wgs84	10	empty closed		NA	NA
Cormaranche	FRFCOR	Autumn 2020	2020-09-29	G	2020-09-29	1	G-11	45.94874786	5.62600158	wgs84	10	empty open		NA	NA
Cormaranche	FRFCOR	Autumn 2020	2020-09-29	G	2020-09-29	1	G-12	45.94884236	5.62564101	wgs84	10	empty open		NA	NA
Cormaranche	FRFCOR	Autumn 2020	2020-09-29	G	2020-09-29	1	G-13	45.9488075	5.62563116	wgs84	10	empty open		NA	NA
Cormaranche	FRFCOR	Autumn 2020	2020-09-29	G	2020-09-29	1	G-14	45.94873327	5.62551556	wgs84	10	empty open		NA	NA
Cormaranche	FRFCOR	Autumn 2020	2020-09-29	G	2020-09-29	1	G-15	45.94876852	5.62550166	wgs84	10	empty open		NA	NA
Cormaranche	FRFCOR	Autumn 2020	2020-09-29	G	2020-09-29	1	G-16	45.94864772	5.62542979	wgs84	10	empty open		NA	NA
Cormaranche	FRFCOR	Autumn 2020	2020-09-29	G	2020-09-29	1	G-17	45.94865838	5.62542418	wgs84	10	empty closed		NA	NA
Cormaranche	FRFCOR	Autumn 2020	2020-09-29	G	2020-09-29	1	G-18	45.9486352	5.62542548	wgs84	10	capture		NA	NA
Cormaranche	FRFCOR	Autumn 2020	2020-09-29	G	2020-09-29	1	G-19	45.94859875	5.6253754	wgs84	10	capture	Apodemus sp	2020-09-29	NCHA000987
Cormaranche	FRFCOR	Autumn 2020	2020-09-29	G	2020-09-29	1	G-20	45.94858948	5.62537286	wgs84	10	empty open		NA	NA
Cormaranche	FRFCOR	Autumn 2020	2020-09-29	G	2020-09-30	2	G-1	45.94866506	5.62623661	wgs84	10	empty open		NA	NA
Cormaranche	FRFCOR	Autumn 2020	2020-09-29	G	2020-09-30	2	G-2	45.94865817	5.62622702	wgs84	10	capture	Apodemus sp	2020-10-30	NCHA001009
Cormaranche	FRFCOR	Autumn 2020	2020-09-29	G	2020-09-30	2	G-3	45.94867821	5.62616926	wgs84	10	empty closed		NA	NA
Cormaranche	FRFCOR	Autumn 2020	2020-09-29	G	2020-09-30	2	G-4	45.94869768	5.62611727	wgs84	10	empty open		NA	NA
Cormaranche	FRFCOR	Autumn 2020	2020-09-29	G	2020-09-30	2	G-5	45.94872138	5.62612077	wgs84	10	empty open		NA	NA
Cormaranche	FRFCOR	Autumn 2020	2020-09-29	G	2020-09-30	2	G-6	45.94872852	5.62609742	wgs84	10	empty open		NA	NA
Cormaranche	FRFCOR	Autumn 2020	2020-09-29	G	2020-09-30	2	G-7	45.94872844	5.62608004	wgs84	10	empty open		NA	NA
Cormaranche	FRFCOR	Autumn 2020	2020-09-29	G	2020-09-30	2	G-8	45.94872626	5.62607016	wgs84	10	empty open		NA	NA
Cormaranche	FRFCOR	Autumn 2020	2020-09-29	G	2020-09-30	2	G-9	45.94872849	5.62604619	wgs84	10	empty open		NA	NA
Cormaranche	FRFCOR	Autumn 2020	2020-09-29	G	2020-09-30	2	G-10	45.94874133	5.62602484	wgs84	10	empty open		NA	NA
Cormaranche	FRFCOR	Autumn 2020	2020-09-29	G	2020-09-30	2	G-11	45.94874786	5.62600158	wgs84	10	empty closed		NA	NA
Cormaranche	FRFCOR	Autumn 2020	2020-09-29	G	2020-09-30	2	G-12	45.94884236	5.62564101	wgs84	10	empty open		NA	NA
Cormaranche	FRFCOR	Autumn 2020	2020-09-29	G	2020-09-30	2	G-13	45.9488075	5.62563116	wgs84	10	empty open		NA	NA
Cormaranche	FRFCOR	Autumn 2020	2020-09-29	G	2020-09-30	2	G-14	45.94873327	5.62551556	wgs84	10	empty open		NA	NA
Cormaranche	FRFCOR	Autumn 2020	2020-09-29	G	2020-09-30	2	G-15	45.94876852	5.62550166	wgs84	10	capture	Apodemus sp	2020-10-30	NCHA001010
Cormaranche	FRFCOR	Autumn 2020	2020-09-29	G	2020-09-30	2	G-16	45.94864772	5.62542979	wgs84	10	capture	Apodemus sp	2020-10-30	NCHA001011
Cormaranche	FRFCOR	Autumn 2020	2020-09-29	G	2020-09-30	2	G-17	45.94865838	5.62542418	wgs84	10	empty open		NA	NA
Cormaranche	FRFCOR	Autumn 2020	2020-09-29	G	2020-09-30	2	G-18	45.9486352	5.62542548	wgs84	10	empty open		NA	NA
Cormaranche	FRFCOR	Autumn 2020	2020-09-29	G	2020-09-30	2	G-19	45.94859875	5.6253754	wgs84	10	empty open		NA	NA
Cormaranche	FRFCOR	Autumn 2020	2020-09-29	G	2020-09-30	2	G-20	45.94858948	5.62537286	wgs84	10	empty open		NA	NA
Cormaranche	FRFCOR	Autumn 2020	2020-09-29	G	2020-10-01	3	G-1	45.94866506	5.62623661	wgs84	10	empty open		NA	NA
Cormaranche	FRFCOR	Autumn 2020	2020-09-29	G	2020-10-01	3	G-2	45.94865817	5.62622702	wgs84	10	empty open		NA	NA
Cormaranche	FRFCOR	Autumn 2020	2020-09-29	G	2020-10-01	3	G-3	45.94867821	5.62616926	wgs84	10	capture		NA	NA
Cormaranche	FRFCOR	Autumn 2020	2020-09-29	G	2020-10-01	3	G-4	45.94869768	5.62611727	wgs84	10	empty open		NA	NA
Cormaranche	FRFCOR	Autumn 2020	2020-09-29	G	2020-10-01	3	G-5	45.94872138	5.62612077	wgs84	10	empty open		NA	NA
Cormaranche	FRFCOR	Autumn 2020	2020-09-29	G	2020-10-01	3	G-6	45.94872852	5.62609742	wgs84	10	empty open		NA	NA
Cormaranche	FRFCOR	Autumn 2020	2020-09-29	G	2020-10-01	3	G-7	45.94872844	5.62608004	wgs84	10	empty open		NA	NA
Cormaranche	FRFCOR	Autumn 2020	2020-09-29	G	2020-10-01	3	G-8	45.94872626	5.62607016	wgs84	10	empty open		NA	NA
Cormaranche	FRFCOR	Autumn 2020	2020-09-29	G	2020-10-01	3	G-9	45.94872849	5.62604619	wgs84	10	empty open		NA	NA
Cormaranche	FRFCOR	Autumn 2020	2020-09-29	G	2020-10-01	3	G-10	45.94874133	5.62602484	wgs84	10	empty open		NA	NA
Cormaranche	FRFCOR	Autumn 2020	2020-09-29	G	2020-10-01	3	G-11	45.94874786	5.62600158	wgs84	10	empty open		NA	NA
Cormaranche	FRFCOR	Autumn 2020	2020-09-29	G	2020-10-01	3	G-12	45.94884236	5.62564101	wgs84	10	empty closed		NA	NA
Cormaranche	FRFCOR	Autumn 2020	2020-09-29	G	2020-10-01	3	G-13	45.9488075	5.62563116	wgs84	10	empty open		NA	NA
Cormaranche	FRFCOR	Autumn 2020	2020-09-29	G	2020-10-01	3	G-14	45.94873327	5.62551556	wgs84	10	empty open		NA	NA
Cormaranche	FRFCOR	Autumn 2020	2020-09-29	G	2020-10-01	3	G-15	45.94876852	5.62550166	wgs84	10	empty open		NA	NA
Cormaranche	FRFCOR	Autumn 2020	2020-09-29	G	2020-10-01	3	G-16	45.94864772	5.62542979	wgs84	10	empty open		NA	NA
Cormaranche	FRFCOR	Autumn 2020	2020-09-29	G	2020-10-01	3	G-17	45.94865838	5.62542418	wgs84	10	empty open		NA	NA
Cormaranche	FRFCOR	Autumn 2020	2020-09-29	G	2020-10-01	3	G-18	45.9486352	5.62542548	wgs84	10	empty open		NA	NA
Cormaranche	FRFCOR	Autumn 2020	2020-09-29	G	2020-10-01	3	G-19	45.94859875	5.6253754	wgs84	10	empty closed		NA	NA
Cormaranche	FRFCOR	Autumn 2020	2020-09-29	G	2020-10-01	3	G-20	45.94858948	5.62537286	wgs84	10	empty open		NA	NA
Cormaranche	FRFCOR	Autumn 2020	2020-09-29	G	2020-10-02	4	G-1	45.94866506	5.62623661	wgs84	10	empty open		NA	NA
Cormaranche	FRFCOR	Autumn 2020	2020-09-29	G	2020-10-02	4	G-2	45.94865817	5.62622702	wgs84	10	empty open		NA	NA
Cormaranche	FRFCOR	Autumn 2020	2020-09-29	G	2020-10-02	4	G-3	45.94867821	5.62616926	wgs84	10	empty open		NA	NA
Cormaranche	FRFCOR	Autumn 2020	2020-09-29	G	2020-10-02	4	G-4	45.94869768	5.62611727	wgs84	10	empty open		NA	NA
Cormaranche	FRFCOR	Autumn 2020	2020-09-29	G	2020-10-02	4	G-5	45.94872138	5.62612077	wgs84	10	empty open		NA	NA
Cormaranche	FRFCOR	Autumn 2020	2020-09-29	G	2020-10-02	4	G-6	45.94872852	5.62609742	wgs84	10	empty open		NA	NA
Cormaranche	FRFCOR	Autumn 2020	2020-09-29	G	2020-10-02	4	G-7	45.94872844	5.62608004	wgs84	10	empty open		NA	NA
Cormaranche	FRFCOR	Autumn 2020	2020-09-29	G	2020-10-02	4	G-8	45.94872626	5.62607016	wgs84	10	empty open		NA	NA
Cormaranche	FRFCOR	Autumn 2020	2020-09-29	G	2020-10-02	4	G-9	45.94872849	5.62604619	wgs84	10	empty open		NA	NA
Cormaranche	FRFCOR	Autumn 2020	2020-09-29	G	2020-10-02	4	G-10	45.94874133	5.62602484	wgs84	10	empty open		NA	NA
Cormaranche	FRFCOR	Autumn 2020	2020-09-29	G	2020-10-02	4	G-11	45.94874786	5.62600158	wgs84	10	empty open		NA	NA
Cormaranche	FRFCOR	Autumn 2020	2020-09-29	G	2020-10-02	4	G-12	45.94884236	5.62564101	wgs84	10	empty closed		NA	NA
Cormaranche	FRFCOR	Autumn 2020	2020-09-29	G	2020-10-02	4	G-13	45.9488075	5.62563116	wgs84	10	empty open		NA	NA
Cormaranche	FRFCOR	Autumn 2020	2020-09-29	G	2020-10-02	4	G-14	45.94873327	5.62551556	wgs84	10	empty open		NA	NA
Cormaranche	FRFCOR	Autumn 2020	2020-09-29	G	2020-10-02	4	G-15	45.94876852	5.62550166	wgs84	10	empty open		NA	NA
Cormaranche	FRFCOR	Autumn 2020	2020-09-29	G	2020-10-02	4	G-16	45.94864772	5.62542979	wgs84	10	empty closed		NA	NA
Cormaranche	FRFCOR	Autumn 2020	2020-09-29	G	2020-10-02	4	G-17	45.94865838	5.62542418	wgs84	10	empty open		NA	NA
Cormaranche	FRFCOR	Autumn 2020	2020-09-29	G	2020-10-02	4	G-18	45.9486352	5.62542548	wgs84	10	empty open		NA	NA
Cormaranche	FRFCOR	Autumn 2020	2020-09-29	G	2020-10-02	4	G-19	45.94859875	5.6253754	wgs84	10	empty open		NA	NA
Cormaranche	FRFCOR	Autumn 2020	2020-09-29	G	2020-10-02	4	G-20	45.94858948	5.62537286	wgs84	10	empty open		NA	NA
Cormaranche	FRFCOR	Autumn 2020	2020-09-29	G	2020-10-03	5	G-1	45.94866506	5.62623661	wgs84	10	capture	Apodemus sp	2020-10-03	NCHA001063
Cormaranche	FRFCOR	Autumn 2020	2020-09-29	G	2020-10-03	5	G-2	45.94865817	5.62622702	wgs84	10	empty open		NA	NA
Cormaranche	FRFCOR	Autumn 2020	2020-09-29	G	2020-10-03	5	G-3	45.94867821	5.62616926	wgs84	10	empty closed		NA	NA
Cormaranche	FRFCOR	Autumn 2020	2020-09-29	G	2020-10-03	5	G-4	45.94869768	5.62611727	wgs84	10	empty open		NA	NA
Cormaranche	FRFCOR	Autumn 2020	2020-09-29	G	2020-10-03	5	G-5	45.94872138	5.62612077	wgs84	10	empty open		NA	NA
Cormaranche	FRFCOR	Autumn 2020	2020-09-29	G	2020-10-03	5	G-6	45.94872852	5.62609742	wgs84	10	empty open		NA	NA
Cormaranche	FRFCOR	Autumn 2020	2020-09-29	G	2020-10-03	5	G-7	45.94872844	5.62608004	wgs84	10	empty open		NA	NA
Cormaranche	FRFCOR	Autumn 2020	2020-09-29	G	2020-10-03	5	G-8	45.94872626	5.62607016	wgs84	10	empty open		NA	NA
Cormaranche	FRFCOR	Autumn 2020	2020-09-29	G	2020-10-03	5	G-9	45.94872849	5.62604619	wgs84	10	empty open		NA	NA
Cormaranche	FRFCOR	Autumn 2020	2020-09-29	G	2020-10-03	5	G-10	45.94874133	5.62602484	wgs84	10	empty open		NA	NA
Cormaranche	FRFCOR	Autumn 2020	2020-09-29	G	2020-10-03	5	G-11	45.94874786	5.62600158	wgs84	10	empty open		NA	NA
Cormaranche	FRFCOR	Autumn 2020	2020-09-29	G	2020-10-03	5	G-12	45.94884236	5.62564101	wgs84	10	empty open		NA	NA
Cormaranche	FRFCOR	Autumn 2020	2020-09-29	G	2020-10-03	5	G-13	45.9488075	5.62563116	wgs84	10	empty open		NA	NA
Cormaranche	FRFCOR	Autumn 2020	2020-09-29	G	2020-10-03	5	G-14	45.94873327	5.62551556	wgs84	10	empty open		NA	NA
Cormaranche	FRFCOR	Autumn 2020	2020-09-29	G	2020-10-03	5	G-15	45.94876852	5.62550166	wgs84	10	empty open		NA	NA
Cormaranche	FRFCOR	Autumn 2020	2020-09-29	G	2020-10-03	5	G-16	45.94864772	5.62542979	wgs84	10	empty open		NA	NA
Cormaranche	FRFCOR	Autumn 2020	2020-09-29	G	2020-10-03	5	G-17	45.94865838	5.62542418	wgs84	10	empty open		NA	NA
Cormaranche	FRFCOR	Autumn 2020	2020-09-29	G	2020-10-03	5	G-18	45.9486352	5.62542548	wgs84	10	empty open		NA	NA
Cormaranche	FRFCOR	Autumn 2020	2020-09-29	G	2020-10-03	5	G-19	45.94859875	5.6253754	wgs84	10	empty open		NA	NA
Cormaranche	FRFCOR	Autumn 2020	2020-09-29	G	2020-10-03	5	G-20	45.94858948	5.62537286	wgs84	10	empty open		NA	NA
Cormaranche	FRFCOR	Autumn 2020	2020-09-29	H	2020-09-29	1	H-1	45.94158678	5.6281102	wgs84	10	empty open		NA	NA
Cormaranche	FRFCOR	Autumn 2020	2020-09-29	H	2020-09-29	1	H-2	45.9416047	5.62816731	wgs84	10	capture	Myodes glareolus	2020-09-29	NCHA000988
Cormaranche	FRFCOR	Autumn 2020	2020-09-29	H	2020-09-29	1	H-3	45.94159929	5.62823352	wgs84	10	empty open		NA	NA
Cormaranche	FRFCOR	Autumn 2020	2020-09-29	H	2020-09-29	1	H-4	45.94161576	5.62823341	wgs84	10	empty open		NA	NA
Cormaranche	FRFCOR	Autumn 2020	2020-09-29	H	2020-09-29	1	H-5	45.94161645	5.62826297	wgs84	10	capture	Apodemus sp	2020-09-29	NCHA000989
Cormaranche	FRFCOR	Autumn 2020	2020-09-29	H	2020-09-29	1	H-6	45.94163866	5.62827782	wgs84	10	empty open		NA	NA
Cormaranche	FRFCOR	Autumn 2020	2020-09-29	H	2020-09-29	1	H-7	45.94164315	5.62830125	wgs84	10	empty open		NA	NA
Cormaranche	FRFCOR	Autumn 2020	2020-09-29	H	2020-09-29	1	H-8	45.94166016	5.62830466	wgs84	10	empty open		NA	NA
Cormaranche	FRFCOR	Autumn 2020	2020-09-29	H	2020-09-29	1	H-9	45.94166337	5.6283163	wgs84	10	empty open		NA	NA
Cormaranche	FRFCOR	Autumn 2020	2020-09-29	H	2020-09-29	1	H-10	45.94181583	5.62862441	wgs84	10	empty open		NA	NA
Cormaranche	FRFCOR	Autumn 2020	2020-09-29	H	2020-09-29	1	H-11	45.94174935	5.62863841	wgs84	10	empty open		NA	NA
Cormaranche	FRFCOR	Autumn 2020	2020-09-29	H	2020-09-29	1	H-12	45.94175864	5.62856721	wgs84	10	empty open		NA	NA
Cormaranche	FRFCOR	Autumn 2020	2020-09-29	H	2020-09-29	1	H-13	45.94177604	5.62857197	wgs84	10	capture	Glis glis	2020-09-29	NCHA000990
Cormaranche	FRFCOR	Autumn 2020	2020-09-29	H	2020-09-29	1	H-14	45.94178701	5.62856439	wgs84	10	empty open		NA	NA
Cormaranche	FRFCOR	Autumn 2020	2020-09-29	H	2020-09-29	1	H-15	45.94179764	5.62857463	wgs84	10	empty open		NA	NA
Cormaranche	FRFCOR	Autumn 2020	2020-09-29	H	2020-09-29	1	H-16	45.94180402	5.62857552	wgs84	10	empty open		NA	NA
Cormaranche	FRFCOR	Autumn 2020	2020-09-29	H	2020-09-29	1	H-17	45.94181949	5.62858354	wgs84	10	empty open		NA	NA
Cormaranche	FRFCOR	Autumn 2020	2020-09-29	H	2020-09-29	1	H-18	45.94190475	5.62858091	wgs84	10	empty open		NA	NA
Cormaranche	FRFCOR	Autumn 2020	2020-09-29	H	2020-09-29	1	H-19	45.9419418	5.62861483	wgs84	10	empty open		NA	NA
Cormaranche	FRFCOR	Autumn 2020	2020-09-29	H	2020-09-29	1	H-20	45.94199622	5.62863617	wgs84	10	empty open		NA	NA
Cormaranche	FRFCOR	Autumn 2020	2020-09-29	H	2020-09-30	2	H-1	45.94158678	5.6281102	wgs84	10	empty open		NA	NA
Cormaranche	FRFCOR	Autumn 2020	2020-09-29	H	2020-09-30	2	H-2	45.9416047	5.62816731	wgs84	10	capture	Myodes glareolus	2020-10-30	NCHA001012
Cormaranche	FRFCOR	Autumn 2020	2020-09-29	H	2020-09-30	2	H-3	45.94159929	5.62823352	wgs84	10	empty open		NA	NA
Cormaranche	FRFCOR	Autumn 2020	2020-09-29	H	2020-09-30	2	H-4	45.94161576	5.62823341	wgs84	10	empty open		NA	NA
Cormaranche	FRFCOR	Autumn 2020	2020-09-29	H	2020-09-30	2	H-5	45.94161645	5.62826297	wgs84	10	empty open		NA	NA
Cormaranche	FRFCOR	Autumn 2020	2020-09-29	H	2020-09-30	2	H-6	45.94163866	5.62827782	wgs84	10	empty open		NA	NA
Cormaranche	FRFCOR	Autumn 2020	2020-09-29	H	2020-09-30	2	H-7	45.94164315	5.62830125	wgs84	10	empty open		NA	NA
Cormaranche	FRFCOR	Autumn 2020	2020-09-29	H	2020-09-30	2	H-8	45.94166016	5.62830466	wgs84	10	empty closed		NA	NA
Cormaranche	FRFCOR	Autumn 2020	2020-09-29	H	2020-09-30	2	H-9	45.94166337	5.6283163	wgs84	10	empty open		NA	NA
Cormaranche	FRFCOR	Autumn 2020	2020-09-29	H	2020-09-30	2	H-10	45.94181583	5.62862441	wgs84	10	empty open		NA	NA
Cormaranche	FRFCOR	Autumn 2020	2020-09-29	H	2020-09-30	2	H-11	45.94174935	5.62863841	wgs84	10	empty open		NA	NA
Cormaranche	FRFCOR	Autumn 2020	2020-09-29	H	2020-09-30	2	H-12	45.94175864	5.62856721	wgs84	10	empty open		NA	NA
Cormaranche	FRFCOR	Autumn 2020	2020-09-29	H	2020-09-30	2	H-13	45.94177604	5.62857197	wgs84	10	capture	Myodes glareolus	2020-10-30	NCHA001013
Cormaranche	FRFCOR	Autumn 2020	2020-09-29	H	2020-09-30	2	H-14	45.94178701	5.62856439	wgs84	10	empty open		NA	NA
Cormaranche	FRFCOR	Autumn 2020	2020-09-29	H	2020-09-30	2	H-15	45.94179764	5.62857463	wgs84	10	empty open		NA	NA
Cormaranche	FRFCOR	Autumn 2020	2020-09-29	H	2020-09-30	2	H-16	45.94180402	5.62857552	wgs84	10	empty open		NA	NA
Cormaranche	FRFCOR	Autumn 2020	2020-09-29	H	2020-09-30	2	H-17	45.94181949	5.62858354	wgs84	10	empty open		NA	NA
Cormaranche	FRFCOR	Autumn 2020	2020-09-29	H	2020-09-30	2	H-18	45.94190475	5.62858091	wgs84	10	empty open		NA	NA
Cormaranche	FRFCOR	Autumn 2020	2020-09-29	H	2020-09-30	2	H-19	45.9419418	5.62861483	wgs84	10	empty open		NA	NA
Cormaranche	FRFCOR	Autumn 2020	2020-09-29	H	2020-09-30	2	H-20	45.94199622	5.62863617	wgs84	10	empty open		NA	NA
Cormaranche	FRFCOR	Autumn 2020	2020-09-29	H	2020-10-01	3	H-1	45.94158678	5.6281102	wgs84	10	empty open		NA	NA
Cormaranche	FRFCOR	Autumn 2020	2020-09-29	H	2020-10-01	3	H-2	45.9416047	5.62816731	wgs84	10	capture		NA	NA
Cormaranche	FRFCOR	Autumn 2020	2020-09-29	H	2020-10-01	3	H-3	45.94159929	5.62823352	wgs84	10	empty open		NA	NA
Cormaranche	FRFCOR	Autumn 2020	2020-09-29	H	2020-10-01	3	H-4	45.94161576	5.62823341	wgs84	10	empty open		NA	NA
Cormaranche	FRFCOR	Autumn 2020	2020-09-29	H	2020-10-01	3	H-5	45.94161645	5.62826297	wgs84	10	empty open		NA	NA
Cormaranche	FRFCOR	Autumn 2020	2020-09-29	H	2020-10-01	3	H-6	45.94163866	5.62827782	wgs84	10	empty open		NA	NA
Cormaranche	FRFCOR	Autumn 2020	2020-09-29	H	2020-10-01	3	H-7	45.94164315	5.62830125	wgs84	10	empty open		NA	NA
Cormaranche	FRFCOR	Autumn 2020	2020-09-29	H	2020-10-01	3	H-8	45.94166016	5.62830466	wgs84	10	empty open		NA	NA
Cormaranche	FRFCOR	Autumn 2020	2020-09-29	H	2020-10-01	3	H-9	45.94166337	5.6283163	wgs84	10	empty open		NA	NA
Cormaranche	FRFCOR	Autumn 2020	2020-09-29	H	2020-10-01	3	H-10	45.94181583	5.62862441	wgs84	10	empty open		NA	NA
Cormaranche	FRFCOR	Autumn 2020	2020-09-29	H	2020-10-01	3	H-11	45.94174935	5.62863841	wgs84	10	empty open		NA	NA
Cormaranche	FRFCOR	Autumn 2020	2020-09-29	H	2020-10-01	3	H-12	45.94175864	5.62856721	wgs84	10	empty open		NA	NA
Cormaranche	FRFCOR	Autumn 2020	2020-09-29	H	2020-10-01	3	H-13	45.94177604	5.62857197	wgs84	10	empty open		NA	NA
Cormaranche	FRFCOR	Autumn 2020	2020-09-29	H	2020-10-01	3	H-14	45.94178701	5.62856439	wgs84	10	empty open		NA	NA
Cormaranche	FRFCOR	Autumn 2020	2020-09-29	H	2020-10-01	3	H-15	45.94179764	5.62857463	wgs84	10	empty open		NA	NA
Cormaranche	FRFCOR	Autumn 2020	2020-09-29	H	2020-10-01	3	H-16	45.94180402	5.62857552	wgs84	10	empty open		NA	NA
Cormaranche	FRFCOR	Autumn 2020	2020-09-29	H	2020-10-01	3	H-17	45.94181949	5.62858354	wgs84	10	empty open		NA	NA
Cormaranche	FRFCOR	Autumn 2020	2020-09-29	H	2020-10-01	3	H-18	45.94190475	5.62858091	wgs84	10	empty open		NA	NA
Cormaranche	FRFCOR	Autumn 2020	2020-09-29	H	2020-10-01	3	H-19	45.9419418	5.62861483	wgs84	10	empty open		NA	NA
Cormaranche	FRFCOR	Autumn 2020	2020-09-29	H	2020-10-01	3	H-20	45.94199622	5.62863617	wgs84	10	empty open		NA	NA
Cormaranche	FRFCOR	Autumn 2020	2020-09-29	H	2020-10-02	4	H-1	45.94158678	5.6281102	wgs84	10	empty open		NA	NA
Cormaranche	FRFCOR	Autumn 2020	2020-09-29	H	2020-10-02	4	H-2	45.9416047	5.62816731	wgs84	10	capture		NA	NA
Cormaranche	FRFCOR	Autumn 2020	2020-09-29	H	2020-10-02	4	H-3	45.94159929	5.62823352	wgs84	10	capture	Apodemus sp	2020-10-02	NCHA001051
Cormaranche	FRFCOR	Autumn 2020	2020-09-29	H	2020-10-02	4	H-4	45.94161576	5.62823341	wgs84	10	empty open		NA	NA
Cormaranche	FRFCOR	Autumn 2020	2020-09-29	H	2020-10-02	4	H-5	45.94161645	5.62826297	wgs84	10	empty open		NA	NA
Cormaranche	FRFCOR	Autumn 2020	2020-09-29	H	2020-10-02	4	H-6	45.94163866	5.62827782	wgs84	10	empty open		NA	NA
Cormaranche	FRFCOR	Autumn 2020	2020-09-29	H	2020-10-02	4	H-7	45.94164315	5.62830125	wgs84	10	empty open		NA	NA
Cormaranche	FRFCOR	Autumn 2020	2020-09-29	H	2020-10-02	4	H-8	45.94166016	5.62830466	wgs84	10	capture	Soricidae - Dead in the trap	2020-10-02	NCHA001052
Cormaranche	FRFCOR	Autumn 2020	2020-09-29	H	2020-10-02	4	H-9	45.94166337	5.6283163	wgs84	10	empty open		NA	NA
Cormaranche	FRFCOR	Autumn 2020	2020-09-29	H	2020-10-02	4	H-10	45.94181583	5.62862441	wgs84	10	empty open		NA	NA
Cormaranche	FRFCOR	Autumn 2020	2020-09-29	H	2020-10-02	4	H-11	45.94174935	5.62863841	wgs84	10	empty open		NA	NA
Cormaranche	FRFCOR	Autumn 2020	2020-09-29	H	2020-10-02	4	H-12	45.94175864	5.62856721	wgs84	10	empty open		NA	NA
Cormaranche	FRFCOR	Autumn 2020	2020-09-29	H	2020-10-02	4	H-13	45.94177604	5.62857197	wgs84	10	empty open		NA	NA
Cormaranche	FRFCOR	Autumn 2020	2020-09-29	H	2020-10-02	4	H-14	45.94178701	5.62856439	wgs84	10	empty open		NA	NA
Cormaranche	FRFCOR	Autumn 2020	2020-09-29	H	2020-10-02	4	H-15	45.94179764	5.62857463	wgs84	10	empty open		NA	NA
Cormaranche	FRFCOR	Autumn 2020	2020-09-29	H	2020-10-02	4	H-16	45.94180402	5.62857552	wgs84	10	empty open		NA	NA
Cormaranche	FRFCOR	Autumn 2020	2020-09-29	H	2020-10-02	4	H-17	45.94181949	5.62858354	wgs84	10	empty open		NA	NA
Cormaranche	FRFCOR	Autumn 2020	2020-09-29	H	2020-10-02	4	H-18	45.94190475	5.62858091	wgs84	10	empty open		NA	NA
Cormaranche	FRFCOR	Autumn 2020	2020-09-29	H	2020-10-02	4	H-19	45.9419418	5.62861483	wgs84	10	capture	Myodes glareolus - Released	NA	NA
Cormaranche	FRFCOR	Autumn 2020	2020-09-29	H	2020-10-02	4	H-20	45.94199622	5.62863617	wgs84	10	empty open		NA	NA
Cormaranche	FRFCOR	Autumn 2020	2020-09-29	I	2020-09-29	1	I-1	45.94280895	5.64677198	wgs84	10	empty closed		NA	NA
Cormaranche	FRFCOR	Autumn 2020	2020-09-29	I	2020-09-29	1	I-2	45.94281848	5.6467859	wgs84	10	empty closed		NA	NA
Cormaranche	FRFCOR	Autumn 2020	2020-09-29	I	2020-09-29	1	I-3	45.94283047	5.6468218	wgs84	10	capture	Apodemus sp	2020-09-29	NCHA000969
Cormaranche	FRFCOR	Autumn 2020	2020-09-29	I	2020-09-29	1	I-4	45.94289406	5.64682865	wgs84	10	capture	Apodemus sp	2020-09-29	NCHA000970
Cormaranche	FRFCOR	Autumn 2020	2020-09-29	I	2020-09-29	1	I-5	45.9430892	5.64664624	wgs84	10	empty open		NA	NA
Cormaranche	FRFCOR	Autumn 2020	2020-09-29	I	2020-09-29	1	I-6	45.94322452	5.64667896	wgs84	10	capture	Glis glis	2020-09-29	NCHA000971
Cormaranche	FRFCOR	Autumn 2020	2020-09-29	I	2020-09-29	1	I-7	45.94322392	5.64666797	wgs84	10	empty open		NA	NA
Cormaranche	FRFCOR	Autumn 2020	2020-09-29	I	2020-09-29	1	I-8	45.94322658	5.64667529	wgs84	10	empty open		NA	NA
Cormaranche	FRFCOR	Autumn 2020	2020-09-29	I	2020-09-29	1	I-9	45.94321786	5.64667677	wgs84	10	capture	Myodes glareolus	2020-09-29	NCHA000972
Cormaranche	FRFCOR	Autumn 2020	2020-09-29	I	2020-09-29	1	I-10	45.94323015	5.64668119	wgs84	10	empty open		NA	NA
Cormaranche	FRFCOR	Autumn 2020	2020-09-29	I	2020-09-29	1	I-11	45.94327773	5.64663363	wgs84	10	empty closed		NA	NA
Cormaranche	FRFCOR	Autumn 2020	2020-09-29	I	2020-09-29	1	I-12	45.94330996	5.64660265	wgs84	10	capture	Apodemus sp	2020-09-29	NCHA000973
Cormaranche	FRFCOR	Autumn 2020	2020-09-29	I	2020-09-29	1	I-13	45.94332586	5.6465918	wgs84	10	empty closed		NA	NA
Cormaranche	FRFCOR	Autumn 2020	2020-09-29	I	2020-09-29	1	I-14	45.94334903	5.64659082	wgs84	10	empty closed		NA	NA
Cormaranche	FRFCOR	Autumn 2020	2020-09-29	I	2020-09-29	1	I-15	45.94337591	5.64659091	wgs84	10	capture	Apodemus sp	2020-09-29	NCHA000974
Cormaranche	FRFCOR	Autumn 2020	2020-09-29	I	2020-09-29	1	I-16	45.9433812	5.6465926	wgs84	10	capture	Myodes glareolus	2020-09-29	NCHA000975
Cormaranche	FRFCOR	Autumn 2020	2020-09-29	I	2020-09-29	1	I-17	45.94340182	5.64659302	wgs84	10	capture	Myodes glareolus	2020-09-29	NCHA000976
Cormaranche	FRFCOR	Autumn 2020	2020-09-29	I	2020-09-29	1	I-18	45.94340564	5.64659927	wgs84	10	capture	Apodemus sp - Dead in the trap	2020-09-29	NCHA000977
Cormaranche	FRFCOR	Autumn 2020	2020-09-29	I	2020-09-29	1	I-19	45.94342033	5.64658531	wgs84	10	empty open		NA	NA
Cormaranche	FRFCOR	Autumn 2020	2020-09-29	I	2020-09-29	1	I-20	45.94354741	5.64666573	wgs84	10	capture	Apodemus sp	2020-09-29	NCHA000978
Cormaranche	FRFCOR	Autumn 2020	2020-09-29	I	2020-09-30	2	I-1	45.94280895	5.64677198	wgs84	10	capture	Myodes glareolus	2020-09-30	NCHA001001
Cormaranche	FRFCOR	Autumn 2020	2020-09-29	I	2020-09-30	2	I-2	45.94281848	5.6467859	wgs84	10	capture	Myodes glareolus	2020-09-30	NCHA001002
Cormaranche	FRFCOR	Autumn 2020	2020-09-29	I	2020-09-30	2	I-3	45.94283047	5.6468218	wgs84	10	empty open		NA	NA
Cormaranche	FRFCOR	Autumn 2020	2020-09-29	I	2020-09-30	2	I-4	45.94289406	5.64682865	wgs84	10	capture	Myodes glareolus	2020-09-30	NCHA001003
Cormaranche	FRFCOR	Autumn 2020	2020-09-29	I	2020-09-30	2	I-5	45.9430892	5.64664624	wgs84	10	empty open		NA	NA
Cormaranche	FRFCOR	Autumn 2020	2020-09-29	I	2020-09-30	2	I-6	45.94322452	5.64667896	wgs84	10	empty closed		NA	NA
Cormaranche	FRFCOR	Autumn 2020	2020-09-29	I	2020-09-30	2	I-7	45.94322392	5.64666797	wgs84	10	capture	Myodes glareolus	2020-09-30	NCHA001004
Cormaranche	FRFCOR	Autumn 2020	2020-09-29	I	2020-09-30	2	I-8	45.94322658	5.64667529	wgs84	10	empty open		NA	NA
Cormaranche	FRFCOR	Autumn 2020	2020-09-29	I	2020-09-30	2	I-10	45.94323015	5.64668119	wgs84	10	capture	Myodes glareolus - Dead in the trap	NA	NA
Cormaranche	FRFCOR	Autumn 2020	2020-09-29	I	2020-09-30	2	I-12	45.94330996	5.64660265	wgs84	10	not found		NA	NA
Cormaranche	FRFCOR	Autumn 2020	2020-09-29	I	2020-09-30	2	I-13	45.94332586	5.6465918	wgs84	10	empty open		NA	NA
Cormaranche	FRFCOR	Autumn 2020	2020-09-29	I	2020-09-30	2	I-14	45.94334903	5.64659082	wgs84	10	capture	Apodemus sp	2020-09-30	NCHA001005
Cormaranche	FRFCOR	Autumn 2020	2020-09-29	I	2020-09-30	2	I-15	45.94337591	5.64659091	wgs84	10	empty open		NA	NA
Cormaranche	FRFCOR	Autumn 2020	2020-09-29	I	2020-09-30	2	I-16	45.9433812	5.6465926	wgs84	10	capture	Myodes glareolus	2020-09-30	NCHA001006
Cormaranche	FRFCOR	Autumn 2020	2020-09-29	I	2020-09-30	2	I-17	45.94340182	5.64659302	wgs84	10	empty open		NA	NA
Cormaranche	FRFCOR	Autumn 2020	2020-09-29	I	2020-09-30	2	I-18	45.94340564	5.64659927	wgs84	10	empty open		NA	NA
Cormaranche	FRFCOR	Autumn 2020	2020-09-29	I	2020-09-30	2	I-19	45.94342033	5.64658531	wgs84	10	empty open		NA	NA
Cormaranche	FRFCOR	Autumn 2020	2020-09-29	I	2020-09-30	2	I-20	45.94354741	5.64666573	wgs84	10	empty open		NA	NA
Cormaranche	FRFCOR	Autumn 2020	2020-09-29	I	2020-10-01	3	I-1	45.94280895	5.64677198	wgs84	10	empty closed		NA	NA
Cormaranche	FRFCOR	Autumn 2020	2020-09-29	I	2020-10-01	3	I-2	45.94281848	5.6467859	wgs84	10	empty closed		NA	NA
Cormaranche	FRFCOR	Autumn 2020	2020-09-29	I	2020-10-01	3	I-3	45.94283047	5.6468218	wgs84	10	capture	Myodes glareolus	2020-10-01	NCHA001028
Cormaranche	FRFCOR	Autumn 2020	2020-09-29	I	2020-10-01	3	I-4	45.94289406	5.64682865	wgs84	10	capture	Myodes glareolus	2020-10-01	NCHA001029
Cormaranche	FRFCOR	Autumn 2020	2020-09-29	I	2020-10-01	3	I-5	45.9430892	5.64664624	wgs84	10	empty open		NA	NA
Cormaranche	FRFCOR	Autumn 2020	2020-09-29	I	2020-10-01	3	I-6	45.94322452	5.64667896	wgs84	10	empty open		NA	NA
Cormaranche	FRFCOR	Autumn 2020	2020-09-29	I	2020-10-01	3	I-7	45.94322392	5.64666797	wgs84	10	capture	Myodes glareolus	2020-10-01	NCHA001030
Cormaranche	FRFCOR	Autumn 2020	2020-09-29	I	2020-10-01	3	I-10	45.94323015	5.64668119	wgs84	10	capture	Apodemus sp	2020-10-01	NCHA001031
Cormaranche	FRFCOR	Autumn 2020	2020-09-29	I	2020-10-01	3	I-11	45.94327773	5.64663363	wgs84	10	empty closed		NA	NA
Cormaranche	FRFCOR	Autumn 2020	2020-09-29	I	2020-10-01	3	I-12	45.94330996	5.64660265	wgs84	10	empty open		NA	NA
Cormaranche	FRFCOR	Autumn 2020	2020-09-29	I	2020-10-01	3	I-13	45.94332586	5.6465918	wgs84	10	empty closed		NA	NA
Cormaranche	FRFCOR	Autumn 2020	2020-09-29	I	2020-10-01	3	I-16	45.9433812	5.6465926	wgs84	10	empty closed		NA	NA
Cormaranche	FRFCOR	Autumn 2020	2020-09-29	I	2020-10-01	3	I-17	45.94340182	5.64659302	wgs84	10	empty open		NA	NA
Cormaranche	FRFCOR	Autumn 2020	2020-09-29	I	2020-10-01	3	I-18	45.94340564	5.64659927	wgs84	10	empty closed		NA	NA
Cormaranche	FRFCOR	Autumn 2020	2020-09-29	I	2020-10-01	3	I-19	45.94342033	5.64658531	wgs84	10	capture	Myodes glareolus	2020-10-01	NCHA001032
Cormaranche	FRFCOR	Autumn 2020	2020-09-29	I	2020-10-01	3	I-20	45.94354741	5.64666573	wgs84	10	empty open		NA	NA
Cormaranche	FRFCOR	Autumn 2020	2020-09-29	I	2020-10-02	4	I-1	45.94280895	5.64677198	wgs84	10	capture	Apodemus sp	2020-10-02	NCHA001041
Cormaranche	FRFCOR	Autumn 2020	2020-09-29	I	2020-10-02	4	I-2	45.94281848	5.6467859	wgs84	10	empty open		NA	NA
Cormaranche	FRFCOR	Autumn 2020	2020-09-29	I	2020-10-02	4	I-3	45.94283047	5.6468218	wgs84	10	capture	Apodemus sp	2020-10-02	NCHA001042
Cormaranche	FRFCOR	Autumn 2020	2020-09-29	I	2020-10-02	4	I-4	45.94289406	5.64682865	wgs84	10	capture	Myodes glareolus - Released	NA	NA
Cormaranche	FRFCOR	Autumn 2020	2020-09-29	I	2020-10-02	4	I-5	45.9430892	5.64664624	wgs84	10	capture	Glis glis	2020-10-02	NCHA001043
Cormaranche	FRFCOR	Autumn 2020	2020-09-29	I	2020-10-02	4	I-6	45.94322452	5.64667896	wgs84	10	capture	Myodes glareolus - Released	NA	NA
Cormaranche	FRFCOR	Autumn 2020	2020-09-29	I	2020-10-02	4	I-7	45.94322392	5.64666797	wgs84	10	empty open		NA	NA
Cormaranche	FRFCOR	Autumn 2020	2020-09-29	I	2020-10-02	4	I-8	45.94322658	5.64667529	wgs84	10	capture	Apodemus sp	2020-10-02	NCHA001044
Cormaranche	FRFCOR	Autumn 2020	2020-09-29	I	2020-10-02	4	I-9	45.94321786	5.64667677	wgs84	10	empty closed		NA	NA
Cormaranche	FRFCOR	Autumn 2020	2020-09-29	I	2020-10-02	4	I-10	45.94323015	5.64668119	wgs84	10	capture	Apodemus sp	2020-10-02	NCHA001045
Cormaranche	FRFCOR	Autumn 2020	2020-09-29	I	2020-10-02	4	I-11	45.94327773	5.64663363	wgs84	10	empty open		NA	NA
Cormaranche	FRFCOR	Autumn 2020	2020-09-29	I	2020-10-02	4	I-12	45.94330996	5.64660265	wgs84	10	capture	Glis glis	2020-10-02	NCHA001046
Cormaranche	FRFCOR	Autumn 2020	2020-09-29	I	2020-10-02	4	I-13	45.94332586	5.6465918	wgs84	10	empty closed		NA	NA
Cormaranche	FRFCOR	Autumn 2020	2020-09-29	I	2020-10-02	4	I-14	45.94334903	5.64659082	wgs84	10	empty open		NA	NA
Cormaranche	FRFCOR	Autumn 2020	2020-09-29	I	2020-10-02	4	I-15	45.94337591	5.64659091	wgs84	10	empty open		NA	NA
Cormaranche	FRFCOR	Autumn 2020	2020-09-29	I	2020-10-02	4	I-16	45.9433812	5.6465926	wgs84	10	empty open		NA	NA
Cormaranche	FRFCOR	Autumn 2020	2020-09-29	I	2020-10-02	4	I-17	45.94340182	5.64659302	wgs84	10	empty open		NA	NA
Cormaranche	FRFCOR	Autumn 2020	2020-09-29	I	2020-10-02	4	I-18	45.94340564	5.64659927	wgs84	10	capture	Glis glis	2020-10-02	NCHA001047
Cormaranche	FRFCOR	Autumn 2020	2020-09-29	I	2020-10-02	4	I-19	45.94342033	5.64658531	wgs84	10	empty open		NA	NA
Cormaranche	FRFCOR	Autumn 2020	2020-09-29	I	2020-10-02	4	I-20	45.94354741	5.64666573	wgs84	10	empty open		NA	NA
Cormaranche	FRFCOR	Autumn 2020	2020-09-29	I	2020-10-03	5	I-1	45.94280895	5.64677198	wgs84	10	capture	Apodemus sp	2020-10-03	NCHA001060
Cormaranche	FRFCOR	Autumn 2020	2020-09-29	I	2020-10-03	5	I-2	45.94281848	5.6467859	wgs84	10	empty open		NA	NA
Cormaranche	FRFCOR	Autumn 2020	2020-09-29	I	2020-10-03	5	I-3	45.94283047	5.6468218	wgs84	10	capture	Myodes glareolus - Released	NA	NA
Cormaranche	FRFCOR	Autumn 2020	2020-09-29	I	2020-10-03	5	I-4	45.94289406	5.64682865	wgs84	10	empty open		NA	NA
Cormaranche	FRFCOR	Autumn 2020	2020-09-29	I	2020-10-03	5	I-5	45.9430892	5.64664624	wgs84	10	empty open		NA	NA
Cormaranche	FRFCOR	Autumn 2020	2020-09-29	I	2020-10-03	5	I-6	45.94322452	5.64667896	wgs84	10	capture	Myodes glareolus - Released	NA	NA
Cormaranche	FRFCOR	Autumn 2020	2020-09-29	I	2020-10-03	5	I-7	45.94322392	5.64666797	wgs84	10	empty open		NA	NA
Cormaranche	FRFCOR	Autumn 2020	2020-09-29	I	2020-10-03	5	I-8	45.94322658	5.64667529	wgs84	10	empty open		NA	NA
Cormaranche	FRFCOR	Autumn 2020	2020-09-29	I	2020-10-03	5	I-9	45.94321786	5.64667677	wgs84	10	capture	Glis glis	2020-10-03	NCHA001061
Cormaranche	FRFCOR	Autumn 2020	2020-09-29	I	2020-10-03	5	I-10	45.94323015	5.64668119	wgs84	10	empty open		NA	NA
Cormaranche	FRFCOR	Autumn 2020	2020-09-29	I	2020-10-03	5	I-11	45.94327773	5.64663363	wgs84	10	empty closed		NA	NA
Cormaranche	FRFCOR	Autumn 2020	2020-09-29	I	2020-10-03	5	I-12	45.94330996	5.64660265	wgs84	10	empty open		NA	NA
Cormaranche	FRFCOR	Autumn 2020	2020-09-29	I	2020-10-03	5	I-13	45.94332586	5.6465918	wgs84	10	empty open		NA	NA
Cormaranche	FRFCOR	Autumn 2020	2020-09-29	I	2020-10-03	5	I-14	45.94334903	5.64659082	wgs84	10	empty open		NA	NA
Cormaranche	FRFCOR	Autumn 2020	2020-09-29	I	2020-10-03	5	I-15	45.94337591	5.64659091	wgs84	10	empty open		NA	NA
Cormaranche	FRFCOR	Autumn 2020	2020-09-29	I	2020-10-03	5	I-16	45.9433812	5.6465926	wgs84	10	capture	Myodes glareolus - Released	NA	NA
Cormaranche	FRFCOR	Autumn 2020	2020-09-29	I	2020-10-03	5	I-17	45.94340182	5.64659302	wgs84	10	empty open		NA	NA
Cormaranche	FRFCOR	Autumn 2020	2020-09-29	I	2020-10-03	5	I-18	45.94340564	5.64659927	wgs84	10	empty open		NA	NA
Cormaranche	FRFCOR	Autumn 2020	2020-09-29	I	2020-10-03	5	I-19	45.94342033	5.64658531	wgs84	10	empty open		NA	NA
Cormaranche	FRFCOR	Autumn 2020	2020-09-29	I	2020-10-03	5	I-20	45.94354741	5.64666573	wgs84	10	capture	Myodes glareolus - Released	NA	NA
Cormaranche	FRFCOR	Autumn 2020	2020-09-29	J	2020-09-29	1	J-1	45.94730525	5.63820361	wgs84	10	empty open		NA	NA
Cormaranche	FRFCOR	Autumn 2020	2020-09-29	J	2020-09-29	1	J-2	45.9473128	5.63818577	wgs84	10	capture	Myodes glareolus - Dead in the trap	2020-09-29	NCHA000979
Cormaranche	FRFCOR	Autumn 2020	2020-09-29	J	2020-09-29	1	J-3	45.94730464	5.63817403	wgs84	10	capture	Apodemus sp	2020-09-29	NCHA000980
Cormaranche	FRFCOR	Autumn 2020	2020-09-29	J	2020-09-29	1	J-4	45.94720223	5.63799681	wgs84	10	capture	Apodemus sp	2020-09-29	NCHA000981
Cormaranche	FRFCOR	Autumn 2020	2020-09-29	J	2020-09-29	1	J-5	45.94732887	5.6379824	wgs84	10	empty open		NA	NA
Cormaranche	FRFCOR	Autumn 2020	2020-09-29	J	2020-09-29	1	J-6	45.94724518	5.63800143	wgs84	10	capture	Apodemus sp	2020-09-29	NCHA000982
Cormaranche	FRFCOR	Autumn 2020	2020-09-29	J	2020-09-29	1	J-7	45.94724938	5.63799874	wgs84	10	empty open		NA	NA
Cormaranche	FRFCOR	Autumn 2020	2020-09-29	J	2020-09-29	1	J-8	45.94722995	5.6379116	wgs84	10	capture	Myodes glareolus	2020-09-29	NCHA000983
Cormaranche	FRFCOR	Autumn 2020	2020-09-29	J	2020-09-29	1	J-9	45.94720918	5.63786872	wgs84	10	empty open		NA	NA
Cormaranche	FRFCOR	Autumn 2020	2020-09-29	J	2020-09-29	1	J-10	45.94724417	5.63778906	wgs84	10	empty open		NA	NA
Cormaranche	FRFCOR	Autumn 2020	2020-09-29	J	2020-09-29	1	J-11	45.94724714	5.6376722	wgs84	10	empty open		NA	NA
Cormaranche	FRFCOR	Autumn 2020	2020-09-29	J	2020-09-29	1	J-12	45.94719001	5.63777809	wgs84	10	empty open		NA	NA
Cormaranche	FRFCOR	Autumn 2020	2020-09-29	J	2020-09-29	1	J-13	45.94726494	5.63755178	wgs84	10	empty closed		NA	NA
Cormaranche	FRFCOR	Autumn 2020	2020-09-29	J	2020-09-29	1	J-14	45.94721632	5.63761057	wgs84	10	empty open		NA	NA
Cormaranche	FRFCOR	Autumn 2020	2020-09-29	J	2020-09-29	1	J-15	45.94719621	5.63762391	wgs84	10	empty open		NA	NA
Cormaranche	FRFCOR	Autumn 2020	2020-09-29	J	2020-09-29	1	J-16	45.94719135	5.63759678	wgs84	10	empty closed		NA	NA
Cormaranche	FRFCOR	Autumn 2020	2020-09-29	J	2020-09-29	1	J-17	45.9471607	5.63764999	wgs84	10	empty open		NA	NA
Cormaranche	FRFCOR	Autumn 2020	2020-09-29	J	2020-09-29	1	J-18	45.94716442	5.63757748	wgs84	10	empty open		NA	NA
Cormaranche	FRFCOR	Autumn 2020	2020-09-29	J	2020-09-29	1	J-19	45.94718588	5.63723481	wgs84	10	capture	Apodemus sp	2020-09-29	NCHA000984
Cormaranche	FRFCOR	Autumn 2020	2020-09-29	J	2020-09-29	1	J-20	45.947122	5.63741284	wgs84	10	empty open		NA	NA
Cormaranche	FRFCOR	Autumn 2020	2020-09-29	J	2020-09-30	2	J-1	45.94730525	5.63820361	wgs84	10	capture	Apodemus sp	2020-09-30	NCHA001007
Cormaranche	FRFCOR	Autumn 2020	2020-09-29	J	2020-09-30	2	J-2	45.9473128	5.63818577	wgs84	10	empty open		NA	NA
Cormaranche	FRFCOR	Autumn 2020	2020-09-29	J	2020-09-30	2	J-3	45.94730464	5.63817403	wgs84	10	empty open		NA	NA
Cormaranche	FRFCOR	Autumn 2020	2020-09-29	J	2020-09-30	2	J-4	45.94720223	5.63799681	wgs84	10	empty open		NA	NA
Cormaranche	FRFCOR	Autumn 2020	2020-09-29	J	2020-09-30	2	J-5	45.94732887	5.6379824	wgs84	10	empty open		NA	NA
Cormaranche	FRFCOR	Autumn 2020	2020-09-29	J	2020-09-30	2	J-6	45.94724518	5.63800143	wgs84	10	empty open		NA	NA
Cormaranche	FRFCOR	Autumn 2020	2020-09-29	J	2020-09-30	2	J-7	45.94724938	5.63799874	wgs84	10	empty open		NA	NA
Cormaranche	FRFCOR	Autumn 2020	2020-09-29	J	2020-09-30	2	J-8	45.94722995	5.6379116	wgs84	10	empty open		NA	NA
Cormaranche	FRFCOR	Autumn 2020	2020-09-29	J	2020-09-30	2	J-9	45.94720918	5.63786872	wgs84	10	empty open		NA	NA
Cormaranche	FRFCOR	Autumn 2020	2020-09-29	J	2020-09-30	2	J-10	45.94724417	5.63778906	wgs84	10	empty open		NA	NA
Cormaranche	FRFCOR	Autumn 2020	2020-09-29	J	2020-09-30	2	J-11	45.94724714	5.6376722	wgs84	10	empty open		NA	NA
Cormaranche	FRFCOR	Autumn 2020	2020-09-29	J	2020-09-30	2	J-12	45.94719001	5.63777809	wgs84	10	empty open		NA	NA
Cormaranche	FRFCOR	Autumn 2020	2020-09-29	J	2020-09-30	2	J-13	45.94726494	5.63755178	wgs84	10	capture	Myodes glareolus	2020-09-30	NCHA001008
Cormaranche	FRFCOR	Autumn 2020	2020-09-29	J	2020-09-30	2	J-14	45.94721632	5.63761057	wgs84	10	empty open		NA	NA
Cormaranche	FRFCOR	Autumn 2020	2020-09-29	J	2020-09-30	2	J-15	45.94719621	5.63762391	wgs84	10	empty open		NA	NA
Cormaranche	FRFCOR	Autumn 2020	2020-09-29	J	2020-09-30	2	J-16	45.94719135	5.63759678	wgs84	10	empty open		NA	NA
Cormaranche	FRFCOR	Autumn 2020	2020-09-29	J	2020-09-30	2	J-17	45.9471607	5.63764999	wgs84	10	empty closed		NA	NA
Cormaranche	FRFCOR	Autumn 2020	2020-09-29	J	2020-09-30	2	J-18	45.94716442	5.63757748	wgs84	10	empty open		NA	NA
Cormaranche	FRFCOR	Autumn 2020	2020-09-29	J	2020-09-30	2	J-19	45.94718588	5.63723481	wgs84	10	empty open		NA	NA
Cormaranche	FRFCOR	Autumn 2020	2020-09-29	J	2020-09-30	2	J-20	45.947122	5.63741284	wgs84	10	empty open		NA	NA
Cormaranche	FRFCOR	Autumn 2020	2020-09-29	J	2020-10-01	3	J-1	45.94730525	5.63820361	wgs84	10	capture		NA	NA
Cormaranche	FRFCOR	Autumn 2020	2020-09-29	J	2020-10-01	3	J-2	45.9473128	5.63818577	wgs84	10	empty open		NA	NA
Cormaranche	FRFCOR	Autumn 2020	2020-09-29	J	2020-10-01	3	J-3	45.94730464	5.63817403	wgs84	10	empty closed		NA	NA
Cormaranche	FRFCOR	Autumn 2020	2020-09-29	J	2020-10-01	3	J-4	45.94720223	5.63799681	wgs84	10	empty open		NA	NA
Cormaranche	FRFCOR	Autumn 2020	2020-09-29	J	2020-10-01	3	J-5	45.94732887	5.6379824	wgs84	10	empty open		NA	NA
Cormaranche	FRFCOR	Autumn 2020	2020-09-29	J	2020-10-01	3	J-6	45.94724518	5.63800143	wgs84	10	empty open		NA	NA
Cormaranche	FRFCOR	Autumn 2020	2020-09-29	J	2020-10-01	3	J-7	45.94724938	5.63799874	wgs84	10	empty open		NA	NA
Cormaranche	FRFCOR	Autumn 2020	2020-09-29	J	2020-10-01	3	J-8	45.94722995	5.6379116	wgs84	10	empty open		NA	NA
Cormaranche	FRFCOR	Autumn 2020	2020-09-29	J	2020-10-01	3	J-9	45.94720918	5.63786872	wgs84	10	empty open		NA	NA
Cormaranche	FRFCOR	Autumn 2020	2020-09-29	J	2020-10-01	3	J-10	45.94724417	5.63778906	wgs84	10	empty open		NA	NA
Cormaranche	FRFCOR	Autumn 2020	2020-09-29	J	2020-10-01	3	J-11	45.94724714	5.6376722	wgs84	10	empty open		NA	NA
Cormaranche	FRFCOR	Autumn 2020	2020-09-29	J	2020-10-01	3	J-12	45.94719001	5.63777809	wgs84	10	empty open		NA	NA
Cormaranche	FRFCOR	Autumn 2020	2020-09-29	J	2020-10-01	3	J-13	45.94726494	5.63755178	wgs84	10	capture	Soricidae	2020-10-01	NCHA001033
Cormaranche	FRFCOR	Autumn 2020	2020-09-29	J	2020-10-01	3	J-14	45.94721632	5.63761057	wgs84	10	empty open		NA	NA
Cormaranche	FRFCOR	Autumn 2020	2020-09-29	J	2020-10-01	3	J-15	45.94719621	5.63762391	wgs84	10	empty open		NA	NA
Cormaranche	FRFCOR	Autumn 2020	2020-09-29	J	2020-10-01	3	J-16	45.94719135	5.63759678	wgs84	10	empty open		NA	NA
Cormaranche	FRFCOR	Autumn 2020	2020-09-29	J	2020-10-01	3	J-17	45.9471607	5.63764999	wgs84	10	empty open		NA	NA
Cormaranche	FRFCOR	Autumn 2020	2020-09-29	J	2020-10-01	3	J-18	45.94716442	5.63757748	wgs84	10	empty open		NA	NA
Cormaranche	FRFCOR	Autumn 2020	2020-09-29	J	2020-10-01	3	J-19	45.94718588	5.63723481	wgs84	10	capture	Apodemus sp	2020-10-01	NCHA001034
Cormaranche	FRFCOR	Autumn 2020	2020-09-29	J	2020-10-01	3	J-20	45.947122	5.63741284	wgs84	10	empty open		NA	NA
Cormaranche	FRFCOR	Autumn 2020	2020-09-29	J	2020-10-02	4	J-1	45.94730525	5.63820361	wgs84	10	capture	Myodes glareolus - Released	NA	NA
Cormaranche	FRFCOR	Autumn 2020	2020-09-29	J	2020-10-02	4	J-2	45.9473128	5.63818577	wgs84	10	empty open		NA	NA
Cormaranche	FRFCOR	Autumn 2020	2020-09-29	J	2020-10-02	4	J-3	45.94730464	5.63817403	wgs84	10	capture	Myodes glareolus - Dead in the trap	NA	NA
Cormaranche	FRFCOR	Autumn 2020	2020-09-29	J	2020-10-02	4	J-4	45.94720223	5.63799681	wgs84	10	empty open		NA	NA
Cormaranche	FRFCOR	Autumn 2020	2020-09-29	J	2020-10-02	4	J-5	45.94732887	5.6379824	wgs84	10	empty open		NA	NA
Cormaranche	FRFCOR	Autumn 2020	2020-09-29	J	2020-10-02	4	J-6	45.94724518	5.63800143	wgs84	10	empty open		NA	NA
Cormaranche	FRFCOR	Autumn 2020	2020-09-29	J	2020-10-02	4	J-7	45.94724938	5.63799874	wgs84	10	empty open		NA	NA
Cormaranche	FRFCOR	Autumn 2020	2020-09-29	J	2020-10-02	4	J-8	45.94722995	5.6379116	wgs84	10	capture	Apodemus sp	2020-10-02	NCHA001048
Cormaranche	FRFCOR	Autumn 2020	2020-09-29	J	2020-10-02	4	J-9	45.94720918	5.63786872	wgs84	10	capture	Myodes glareolus - Dead in the trap	NA	NA
Cormaranche	FRFCOR	Autumn 2020	2020-09-29	J	2020-10-02	4	J-10	45.94724417	5.63778906	wgs84	10	empty open		NA	NA
Cormaranche	FRFCOR	Autumn 2020	2020-09-29	J	2020-10-02	4	J-11	45.94724714	5.6376722	wgs84	10	empty open		NA	NA
Cormaranche	FRFCOR	Autumn 2020	2020-09-29	J	2020-10-02	4	J-12	45.94719001	5.63777809	wgs84	10	empty open		NA	NA
Cormaranche	FRFCOR	Autumn 2020	2020-09-29	J	2020-10-02	4	J-13	45.94726494	5.63755178	wgs84	10	empty closed		NA	NA
Cormaranche	FRFCOR	Autumn 2020	2020-09-29	J	2020-10-02	4	J-14	45.94721632	5.63761057	wgs84	10	empty open		NA	NA
Cormaranche	FRFCOR	Autumn 2020	2020-09-29	J	2020-10-02	4	J-15	45.94719621	5.63762391	wgs84	10	empty open		NA	NA
Cormaranche	FRFCOR	Autumn 2020	2020-09-29	J	2020-10-02	4	J-16	45.94719135	5.63759678	wgs84	10	capture	Apodemus sp	2020-10-02	NCHA001049
Cormaranche	FRFCOR	Autumn 2020	2020-09-29	J	2020-10-02	4	J-17	45.9471607	5.63764999	wgs84	10	empty open		NA	NA
Cormaranche	FRFCOR	Autumn 2020	2020-09-29	J	2020-10-02	4	J-18	45.94716442	5.63757748	wgs84	10	empty open		NA	NA
Cormaranche	FRFCOR	Autumn 2020	2020-09-29	J	2020-10-02	4	J-19	45.94718588	5.63723481	wgs84	10	empty open		NA	NA
Cormaranche	FRFCOR	Autumn 2020	2020-09-29	J	2020-10-02	4	J-20	45.947122	5.63741284	wgs84	10	empty open		NA	NA
Cormaranche	FRFCOR	Autumn 2020	2020-09-29	J	2020-10-03	5	J-1	45.94730525	5.63820361	wgs84	10	empty open		NA	NA
Cormaranche	FRFCOR	Autumn 2020	2020-09-29	J	2020-10-03	5	J-2	45.9473128	5.63818577	wgs84	10	empty open		NA	NA
Cormaranche	FRFCOR	Autumn 2020	2020-09-29	J	2020-10-03	5	J-3	45.94730464	5.63817403	wgs84	10	capture	Myodes glareolus - Dead in the trap	NA	NA
Cormaranche	FRFCOR	Autumn 2020	2020-09-29	J	2020-10-03	5	J-4	45.94720223	5.63799681	wgs84	10	capture	Apodemus sp - Dead in the trap	NA	NA
Cormaranche	FRFCOR	Autumn 2020	2020-09-29	J	2020-10-03	5	J-5	45.94732887	5.6379824	wgs84	10	empty open		NA	NA
Cormaranche	FRFCOR	Autumn 2020	2020-09-29	J	2020-10-03	5	J-6	45.94724518	5.63800143	wgs84	10	empty open		NA	NA
Cormaranche	FRFCOR	Autumn 2020	2020-09-29	J	2020-10-03	5	J-7	45.94724938	5.63799874	wgs84	10	empty open		NA	NA
Cormaranche	FRFCOR	Autumn 2020	2020-09-29	J	2020-10-03	5	J-8	45.94722995	5.6379116	wgs84	10	empty closed		NA	NA
Cormaranche	FRFCOR	Autumn 2020	2020-09-29	J	2020-10-03	5	J-9	45.94720918	5.63786872	wgs84	10	capture	Glis glis	2020-10-03	NCHA001062
Cormaranche	FRFCOR	Autumn 2020	2020-09-29	J	2020-10-03	5	J-10	45.94724417	5.63778906	wgs84	10	empty open		NA	NA
Cormaranche	FRFCOR	Autumn 2020	2020-09-29	J	2020-10-03	5	J-11	45.94724714	5.6376722	wgs84	10	empty open		NA	NA
Cormaranche	FRFCOR	Autumn 2020	2020-09-29	J	2020-10-03	5	J-12	45.94719001	5.63777809	wgs84	10	empty open		NA	NA
Cormaranche	FRFCOR	Autumn 2020	2020-09-29	J	2020-10-03	5	J-13	45.94726494	5.63755178	wgs84	10	empty closed		NA	NA
Cormaranche	FRFCOR	Autumn 2020	2020-09-29	J	2020-10-03	5	J-14	45.94721632	5.63761057	wgs84	10	empty open		NA	NA
Cormaranche	FRFCOR	Autumn 2020	2020-09-29	J	2020-10-03	5	J-15	45.94719621	5.63762391	wgs84	10	empty open		NA	NA
Cormaranche	FRFCOR	Autumn 2020	2020-09-29	J	2020-10-03	5	J-16	45.94719135	5.63759678	wgs84	10	empty closed		NA	NA
Cormaranche	FRFCOR	Autumn 2020	2020-09-29	J	2020-10-03	5	J-17	45.9471607	5.63764999	wgs84	10	empty open		NA	NA
Cormaranche	FRFCOR	Autumn 2020	2020-09-29	J	2020-10-03	5	J-18	45.94716442	5.63757748	wgs84	10	empty open		NA	NA
Cormaranche	FRFCOR	Autumn 2020	2020-09-29	J	2020-10-03	5	J-19	45.94718588	5.63723481	wgs84	10	empty open		NA	NA
Cormaranche	FRFCOR	Autumn 2020	2020-09-29	J	2020-10-03	5	J-20	45.947122	5.63741284	wgs84	10	empty open		NA	NA
Cormaranche	FRFCOR	Autumn 2020	2020-09-29	K	2020-09-29	1	K-1	45.93399458	5.61753979	wgs84	10	capture	Apodemus sp	2020-09-29	NCHA000992
Cormaranche	FRFCOR	Autumn 2020	2020-09-29	K	2020-09-29	1	K-2	45.93376561	5.61753936	wgs84	10	capture	Myodes glareolus	2020-09-29	NCHA000993
Cormaranche	FRFCOR	Autumn 2020	2020-09-29	K	2020-09-29	1	K-3	45.93387018	5.61749202	wgs84	10	capture	Apodemus sp - Dead in the trap	2020-09-29	NCHA000994
Cormaranche	FRFCOR	Autumn 2020	2020-09-29	K	2020-09-29	1	K-4	45.93388603	5.61746413	wgs84	10	empty open		NA	NA
Cormaranche	FRFCOR	Autumn 2020	2020-09-29	K	2020-09-29	1	K-5	45.93389801	5.61744132	wgs84	10	empty open		NA	NA
Cormaranche	FRFCOR	Autumn 2020	2020-09-29	K	2020-09-29	1	K-6	45.93391969	5.6174225	wgs84	10	empty open		NA	NA
Cormaranche	FRFCOR	Autumn 2020	2020-09-29	K	2020-09-29	1	K-7	45.9340985	5.61737228	wgs84	10	empty open		NA	NA
Cormaranche	FRFCOR	Autumn 2020	2020-09-29	K	2020-09-29	1	K-8	45.93409317	5.61725398	wgs84	10	capture	Myodes glareolus	2020-09-29	NCHA000995
Cormaranche	FRFCOR	Autumn 2020	2020-09-29	K	2020-09-29	1	K-9	45.93416779	5.61729983	wgs84	10	empty open		NA	NA
Cormaranche	FRFCOR	Autumn 2020	2020-09-29	K	2020-09-29	1	K-10	45.93421604	5.61722892	wgs84	10	empty open		NA	NA
Cormaranche	FRFCOR	Autumn 2020	2020-09-29	K	2020-09-29	1	K-11	45.93418935	5.61717382	wgs84	10	empty open		NA	NA
Cormaranche	FRFCOR	Autumn 2020	2020-09-29	K	2020-09-29	1	K-12	45.93413024	5.61707406	wgs84	10	capture	Apodemus sp	2020-09-29	NCHA000996
Cormaranche	FRFCOR	Autumn 2020	2020-09-29	K	2020-09-29	1	K-13	45.93412818	5.61704664	wgs84	10	empty open		NA	NA
Cormaranche	FRFCOR	Autumn 2020	2020-09-29	K	2020-09-29	1	K-14	45.9341838	5.61692594	wgs84	10	empty open		NA	NA
Cormaranche	FRFCOR	Autumn 2020	2020-09-29	K	2020-09-29	1	K-15	45.93420835	5.61688413	wgs84	10	empty open		NA	NA
Cormaranche	FRFCOR	Autumn 2020	2020-09-29	K	2020-09-29	1	K-16	45.93420578	5.61686963	wgs84	10	capture	Apodemus sp	2020-09-29	NCHA000997
Cormaranche	FRFCOR	Autumn 2020	2020-09-29	K	2020-09-29	1	K-17	45.93432444	5.61675828	wgs84	10	capture	Apodemus sp - Dead in the trap	2020-09-29	NCHA000998
Cormaranche	FRFCOR	Autumn 2020	2020-09-29	K	2020-09-29	1	K-18	45.93416046	5.61674426	wgs84	10	empty open		NA	NA
Cormaranche	FRFCOR	Autumn 2020	2020-09-29	K	2020-09-29	1	K-19	45.93444873	5.61678672	wgs84	10	empty open		NA	NA
Cormaranche	FRFCOR	Autumn 2020	2020-09-29	K	2020-09-29	1	K-20	45.93444227	5.61670476	wgs84	10	empty open		NA	NA
Cormaranche	FRFCOR	Autumn 2020	2020-09-29	K	2020-09-30	2	K-1	45.93399458	5.61753979	wgs84	10	empty open		NA	NA
Cormaranche	FRFCOR	Autumn 2020	2020-09-29	K	2020-09-30	2	K-2	45.93376561	5.61753936	wgs84	10	empty open		NA	NA
Cormaranche	FRFCOR	Autumn 2020	2020-09-29	K	2020-09-30	2	K-3	45.93387018	5.61749202	wgs84	10	empty open		NA	NA
Cormaranche	FRFCOR	Autumn 2020	2020-09-29	K	2020-09-30	2	K-4	45.93388603	5.61746413	wgs84	10	empty open		NA	NA
Cormaranche	FRFCOR	Autumn 2020	2020-09-29	K	2020-09-30	2	K-5	45.93389801	5.61744132	wgs84	10	empty open		NA	NA
Cormaranche	FRFCOR	Autumn 2020	2020-09-29	K	2020-09-30	2	K-6	45.93391969	5.6174225	wgs84	10	empty open		NA	NA
Cormaranche	FRFCOR	Autumn 2020	2020-09-29	K	2020-09-30	2	K-7	45.9340985	5.61737228	wgs84	10	empty open		NA	NA
Cormaranche	FRFCOR	Autumn 2020	2020-09-29	K	2020-09-30	2	K-8	45.93409317	5.61725398	wgs84	10	empty open		NA	NA
Cormaranche	FRFCOR	Autumn 2020	2020-09-29	K	2020-09-30	2	K-9	45.93416779	5.61729983	wgs84	10	capture	Apodemus sp	2020-09-30	NCHA001015
Cormaranche	FRFCOR	Autumn 2020	2020-09-29	K	2020-09-30	2	K-10	45.93421604	5.61722892	wgs84	10	empty open		NA	NA
Cormaranche	FRFCOR	Autumn 2020	2020-09-29	K	2020-09-30	2	K-11	45.93418935	5.61717382	wgs84	10	empty open		NA	NA
Cormaranche	FRFCOR	Autumn 2020	2020-09-29	K	2020-09-30	2	K-12	45.93413024	5.61707406	wgs84	10	empty open		NA	NA
Cormaranche	FRFCOR	Autumn 2020	2020-09-29	K	2020-09-30	2	K-13	45.93412818	5.61704664	wgs84	10	empty open		NA	NA
Cormaranche	FRFCOR	Autumn 2020	2020-09-29	K	2020-09-30	2	K-14	45.9341838	5.61692594	wgs84	10	empty open		NA	NA
Cormaranche	FRFCOR	Autumn 2020	2020-09-29	K	2020-09-30	2	K-15	45.93420835	5.61688413	wgs84	10	empty open		NA	NA
Cormaranche	FRFCOR	Autumn 2020	2020-09-29	K	2020-09-30	2	K-16	45.93420578	5.61686963	wgs84	10	empty open		NA	NA
Cormaranche	FRFCOR	Autumn 2020	2020-09-29	K	2020-09-30	2	K-17	45.93432444	5.61675828	wgs84	10	empty open		NA	NA
Cormaranche	FRFCOR	Autumn 2020	2020-09-29	K	2020-09-30	2	K-18	45.93416046	5.61674426	wgs84	10	empty open		NA	NA
Cormaranche	FRFCOR	Autumn 2020	2020-09-29	K	2020-09-30	2	K-19	45.93444873	5.61678672	wgs84	10	empty open		NA	NA
Cormaranche	FRFCOR	Autumn 2020	2020-09-29	K	2020-09-30	2	K-20	45.93444227	5.61670476	wgs84	10	empty open		NA	NA
Cormaranche	FRFCOR	Autumn 2020	2020-09-29	K	2020-10-01	3	K-1	45.93399458	5.61753979	wgs84	10	empty open		NA	NA
Cormaranche	FRFCOR	Autumn 2020	2020-09-29	K	2020-10-01	3	K-2	45.93376561	5.61753936	wgs84	10	empty open		NA	NA
Cormaranche	FRFCOR	Autumn 2020	2020-09-29	K	2020-10-01	3	K-3	45.93387018	5.61749202	wgs84	10	empty open		NA	NA
Cormaranche	FRFCOR	Autumn 2020	2020-09-29	K	2020-10-01	3	K-4	45.93388603	5.61746413	wgs84	10	empty open		NA	NA
Cormaranche	FRFCOR	Autumn 2020	2020-09-29	K	2020-10-01	3	K-5	45.93389801	5.61744132	wgs84	10	empty open		NA	NA
Cormaranche	FRFCOR	Autumn 2020	2020-09-29	K	2020-10-01	3	K-6	45.93391969	5.6174225	wgs84	10	empty open		NA	NA
Cormaranche	FRFCOR	Autumn 2020	2020-09-29	K	2020-10-01	3	K-7	45.9340985	5.61737228	wgs84	10	empty open		NA	NA
Cormaranche	FRFCOR	Autumn 2020	2020-09-29	K	2020-10-01	3	K-8	45.93409317	5.61725398	wgs84	10	empty closed		NA	NA
Cormaranche	FRFCOR	Autumn 2020	2020-09-29	K	2020-10-01	3	K-9	45.93416779	5.61729983	wgs84	10	empty open		NA	NA
Cormaranche	FRFCOR	Autumn 2020	2020-09-29	K	2020-10-01	3	K-10	45.93421604	5.61722892	wgs84	10	empty open		NA	NA
Cormaranche	FRFCOR	Autumn 2020	2020-09-29	K	2020-10-01	3	K-11	45.93418935	5.61717382	wgs84	10	empty closed		NA	NA
Cormaranche	FRFCOR	Autumn 2020	2020-09-29	K	2020-10-01	3	K-12	45.93413024	5.61707406	wgs84	10	empty open		NA	NA
Cormaranche	FRFCOR	Autumn 2020	2020-09-29	K	2020-10-01	3	K-13	45.93412818	5.61704664	wgs84	10	empty open		NA	NA
Cormaranche	FRFCOR	Autumn 2020	2020-09-29	K	2020-10-01	3	K-14	45.9341838	5.61692594	wgs84	10	empty open		NA	NA
Cormaranche	FRFCOR	Autumn 2020	2020-09-29	K	2020-10-01	3	K-15	45.93420835	5.61688413	wgs84	10	empty open		NA	NA
Cormaranche	FRFCOR	Autumn 2020	2020-09-29	K	2020-10-01	3	K-16	45.93420578	5.61686963	wgs84	10	empty closed		NA	NA
Cormaranche	FRFCOR	Autumn 2020	2020-09-29	K	2020-10-01	3	K-17	45.93432444	5.61675828	wgs84	10	empty open		NA	NA
Cormaranche	FRFCOR	Autumn 2020	2020-09-29	K	2020-10-01	3	K-18	45.93416046	5.61674426	wgs84	10	empty open		NA	NA
Cormaranche	FRFCOR	Autumn 2020	2020-09-29	K	2020-10-01	3	K-19	45.93444873	5.61678672	wgs84	10	empty open		NA	NA
Cormaranche	FRFCOR	Autumn 2020	2020-09-29	K	2020-10-01	3	K-20	45.93444227	5.61670476	wgs84	10	capture		NA	NA
Cormaranche	FRFCOR	Autumn 2020	2020-09-29	K	2020-10-02	4	K-1	45.93399458	5.61753979	wgs84	10	empty open		NA	NA
Cormaranche	FRFCOR	Autumn 2020	2020-09-29	K	2020-10-02	4	K-2	45.93376561	5.61753936	wgs84	10	empty open		NA	NA
Cormaranche	FRFCOR	Autumn 2020	2020-09-29	K	2020-10-02	4	K-3	45.93387018	5.61749202	wgs84	10	empty open		NA	NA
Cormaranche	FRFCOR	Autumn 2020	2020-09-29	K	2020-10-02	4	K-4	45.93388603	5.61746413	wgs84	10	empty open		NA	NA
Cormaranche	FRFCOR	Autumn 2020	2020-09-29	K	2020-10-02	4	K-5	45.93389801	5.61744132	wgs84	10	empty open		NA	NA
Cormaranche	FRFCOR	Autumn 2020	2020-09-29	K	2020-10-02	4	K-6	45.93391969	5.6174225	wgs84	10	empty open		NA	NA
Cormaranche	FRFCOR	Autumn 2020	2020-09-29	K	2020-10-02	4	K-7	45.9340985	5.61737228	wgs84	10	empty open		NA	NA
Cormaranche	FRFCOR	Autumn 2020	2020-09-29	K	2020-10-02	4	K-8	45.93409317	5.61725398	wgs84	10	empty closed		NA	NA
Cormaranche	FRFCOR	Autumn 2020	2020-09-29	K	2020-10-02	4	K-9	45.93416779	5.61729983	wgs84	10	empty open		NA	NA
Cormaranche	FRFCOR	Autumn 2020	2020-09-29	K	2020-10-02	4	K-10	45.93421604	5.61722892	wgs84	10	empty open		NA	NA
Cormaranche	FRFCOR	Autumn 2020	2020-09-29	K	2020-10-02	4	K-11	45.93418935	5.61717382	wgs84	10	empty open		NA	NA
Cormaranche	FRFCOR	Autumn 2020	2020-09-29	K	2020-10-02	4	K-12	45.93413024	5.61707406	wgs84	10	empty open		NA	NA
Cormaranche	FRFCOR	Autumn 2020	2020-09-29	K	2020-10-02	4	K-13	45.93412818	5.61704664	wgs84	10	empty open		NA	NA
Cormaranche	FRFCOR	Autumn 2020	2020-09-29	K	2020-10-02	4	K-14	45.9341838	5.61692594	wgs84	10	empty open		NA	NA
Cormaranche	FRFCOR	Autumn 2020	2020-09-29	K	2020-10-02	4	K-15	45.93420835	5.61688413	wgs84	10	capture	Myodes glareolus - Released	NA	NA
Cormaranche	FRFCOR	Autumn 2020	2020-09-29	K	2020-10-02	4	K-16	45.93420578	5.61686963	wgs84	10	capture	Myodes glareolus - Released	NA	NA
Cormaranche	FRFCOR	Autumn 2020	2020-09-29	K	2020-10-02	4	K-17	45.93432444	5.61675828	wgs84	10	empty open		NA	NA
Cormaranche	FRFCOR	Autumn 2020	2020-09-29	K	2020-10-02	4	K-18	45.93416046	5.61674426	wgs84	10	empty open		NA	NA
Cormaranche	FRFCOR	Autumn 2020	2020-09-29	K	2020-10-02	4	K-19	45.93444873	5.61678672	wgs84	10	empty open		NA	NA
Cormaranche	FRFCOR	Autumn 2020	2020-09-29	K	2020-10-02	4	K-20	45.93444227	5.61670476	wgs84	10	empty open		NA	NA
Cormaranche	FRFCOR	Autumn 2020	2020-09-29	K	2020-10-03	5	K-1	45.93399458	5.61753979	wgs84	10	empty open		NA	NA
Cormaranche	FRFCOR	Autumn 2020	2020-09-29	K	2020-10-03	5	K-2	45.93376561	5.61753936	wgs84	10	empty open		NA	NA
Cormaranche	FRFCOR	Autumn 2020	2020-09-29	K	2020-10-03	5	K-3	45.93387018	5.61749202	wgs84	10	empty open		NA	NA
Cormaranche	FRFCOR	Autumn 2020	2020-09-29	K	2020-10-03	5	K-4	45.93388603	5.61746413	wgs84	10	empty open		NA	NA
Cormaranche	FRFCOR	Autumn 2020	2020-09-29	K	2020-10-03	5	K-5	45.93389801	5.61744132	wgs84	10	empty open		NA	NA
Cormaranche	FRFCOR	Autumn 2020	2020-09-29	K	2020-10-03	5	K-6	45.93391969	5.6174225	wgs84	10	empty open		NA	NA
Cormaranche	FRFCOR	Autumn 2020	2020-09-29	K	2020-10-03	5	K-7	45.9340985	5.61737228	wgs84	10	empty open		NA	NA
Cormaranche	FRFCOR	Autumn 2020	2020-09-29	K	2020-10-03	5	K-8	45.93409317	5.61725398	wgs84	10	empty open		NA	NA
Cormaranche	FRFCOR	Autumn 2020	2020-09-29	K	2020-10-03	5	K-9	45.93416779	5.61729983	wgs84	10	capture	Myodes glareolus - Released	NA	NA
Cormaranche	FRFCOR	Autumn 2020	2020-09-29	K	2020-10-03	5	K-10	45.93421604	5.61722892	wgs84	10	capture	Myodes glareolus - Released	NA	NA
Cormaranche	FRFCOR	Autumn 2020	2020-09-29	K	2020-10-03	5	K-11	45.93418935	5.61717382	wgs84	10	empty closed		NA	NA
Cormaranche	FRFCOR	Autumn 2020	2020-09-29	K	2020-10-03	5	K-12	45.93413024	5.61707406	wgs84	10	empty open		NA	NA
Cormaranche	FRFCOR	Autumn 2020	2020-09-29	K	2020-10-03	5	K-13	45.93412818	5.61704664	wgs84	10	empty open		NA	NA
Cormaranche	FRFCOR	Autumn 2020	2020-09-29	K	2020-10-03	5	K-14	45.9341838	5.61692594	wgs84	10	empty open		NA	NA
Cormaranche	FRFCOR	Autumn 2020	2020-09-29	K	2020-10-03	5	K-15	45.93420835	5.61688413	wgs84	10	empty open		NA	NA
Cormaranche	FRFCOR	Autumn 2020	2020-09-29	K	2020-10-03	5	K-16	45.93420578	5.61686963	wgs84	10	capture	Myodes glareolus - Released	NA	NA
Cormaranche	FRFCOR	Autumn 2020	2020-09-29	K	2020-10-03	5	K-17	45.93432444	5.61675828	wgs84	10	empty open		NA	NA
Cormaranche	FRFCOR	Autumn 2020	2020-09-29	K	2020-10-03	5	K-18	45.93416046	5.61674426	wgs84	10	empty open		NA	NA
Cormaranche	FRFCOR	Autumn 2020	2020-09-29	K	2020-10-03	5	K-19	45.93444873	5.61678672	wgs84	10	empty open		NA	NA
Cormaranche	FRFCOR	Autumn 2020	2020-09-29	K	2020-10-03	5	K-20	45.93444227	5.61670476	wgs84	10	capture	Apodemus sp - Dead in the trap	NA	NA
Cormaranche	FRFCOR	Autumn 2020	2020-09-29	L	2020-09-29	1	L-1	45.93369483	5.62258284	wgs84	10	empty open		NA	NA
Cormaranche	FRFCOR	Autumn 2020	2020-09-29	L	2020-09-29	1	L-2	45.93363648	5.622536	wgs84	10	empty open		NA	NA
Cormaranche	FRFCOR	Autumn 2020	2020-09-29	L	2020-09-29	1	L-3	45.9336044	5.62251886	wgs84	10	empty open		NA	NA
Cormaranche	FRFCOR	Autumn 2020	2020-09-29	L	2020-09-29	1	L-4	45.93348494	5.62248234	wgs84	10	empty closed		NA	NA
Cormaranche	FRFCOR	Autumn 2020	2020-09-29	L	2020-09-29	1	L-5	45.93344901	5.62250423	wgs84	10	empty open		NA	NA
Cormaranche	FRFCOR	Autumn 2020	2020-09-29	L	2020-09-29	1	L-6	45.93339369	5.62246589	wgs84	10	empty open		NA	NA
Cormaranche	FRFCOR	Autumn 2020	2020-09-29	L	2020-09-29	1	L-7	45.93334555	5.62240554	wgs84	10	empty open		NA	NA
Cormaranche	FRFCOR	Autumn 2020	2020-09-29	L	2020-09-29	1	L-8	45.93332767	5.62227279	wgs84	10	empty closed		NA	NA
Cormaranche	FRFCOR	Autumn 2020	2020-09-29	L	2020-09-29	1	L-9	45.93333492	5.62220318	wgs84	10	empty open		NA	NA
Cormaranche	FRFCOR	Autumn 2020	2020-09-29	L	2020-09-29	1	L-10	45.93311788	5.62214721	wgs84	10	empty open		NA	NA
Cormaranche	FRFCOR	Autumn 2020	2020-09-29	L	2020-09-29	1	L-11	45.93309601	5.62214067	wgs84	10	empty open		NA	NA
Cormaranche	FRFCOR	Autumn 2020	2020-09-29	L	2020-09-29	1	L-12	45.93317073	5.62208806	wgs84	10	empty closed		NA	NA
Cormaranche	FRFCOR	Autumn 2020	2020-09-29	L	2020-09-29	1	L-13	45.93326557	5.62187786	wgs84	10	empty open		NA	NA
Cormaranche	FRFCOR	Autumn 2020	2020-09-29	L	2020-09-29	1	L-14	45.93331923	5.62198584	wgs84	10	capture	Apodemus sp	2020-09-29	NCHA000991
Cormaranche	FRFCOR	Autumn 2020	2020-09-29	L	2020-09-29	1	L-15	45.93327736	5.6218596	wgs84	10	empty open		NA	NA
Cormaranche	FRFCOR	Autumn 2020	2020-09-29	L	2020-09-29	1	L-16	45.93327914	5.62183068	wgs84	10	empty open		NA	NA
Cormaranche	FRFCOR	Autumn 2020	2020-09-29	L	2020-09-29	1	L-17	45.9333245	5.62178045	wgs84	10	empty open		NA	NA
Cormaranche	FRFCOR	Autumn 2020	2020-09-29	L	2020-09-29	1	L-18	45.93329649	5.62178814	wgs84	10	empty open		NA	NA
Cormaranche	FRFCOR	Autumn 2020	2020-09-29	L	2020-09-29	1	L-19	45.93327796	5.62178263	wgs84	10	empty open		NA	NA
Cormaranche	FRFCOR	Autumn 2020	2020-09-29	L	2020-09-29	1	L-20	45.9332556	5.62177133	wgs84	10	empty open		NA	NA
Cormaranche	FRFCOR	Autumn 2020	2020-09-29	L	2020-09-30	2	L-1	45.93369483	5.62258284	wgs84	10	empty open		NA	NA
Cormaranche	FRFCOR	Autumn 2020	2020-09-29	L	2020-09-30	2	L-2	45.93363648	5.622536	wgs84	10	empty open		NA	NA
Cormaranche	FRFCOR	Autumn 2020	2020-09-29	L	2020-09-30	2	L-3	45.9336044	5.62251886	wgs84	10	empty open		NA	NA
Cormaranche	FRFCOR	Autumn 2020	2020-09-29	L	2020-09-30	2	L-4	45.93348494	5.62248234	wgs84	10	empty open		NA	NA
Cormaranche	FRFCOR	Autumn 2020	2020-09-29	L	2020-09-30	2	L-5	45.93344901	5.62250423	wgs84	10	empty open		NA	NA
Cormaranche	FRFCOR	Autumn 2020	2020-09-29	L	2020-09-30	2	L-6	45.93339369	5.62246589	wgs84	10	empty open		NA	NA
Cormaranche	FRFCOR	Autumn 2020	2020-09-29	L	2020-09-30	2	L-7	45.93334555	5.62240554	wgs84	10	capture	Myodes glareolus - Dead in the trap	NA	NA
Cormaranche	FRFCOR	Autumn 2020	2020-09-29	L	2020-09-30	2	L-8	45.93332767	5.62227279	wgs84	10	empty open		NA	NA
Cormaranche	FRFCOR	Autumn 2020	2020-09-29	L	2020-09-30	2	L-9	45.93333492	5.62220318	wgs84	10	empty open		NA	NA
Cormaranche	FRFCOR	Autumn 2020	2020-09-29	L	2020-09-30	2	L-10	45.93311788	5.62214721	wgs84	10	empty open		NA	NA
Cormaranche	FRFCOR	Autumn 2020	2020-09-29	L	2020-09-30	2	L-11	45.93309601	5.62214067	wgs84	10	empty open		NA	NA
Cormaranche	FRFCOR	Autumn 2020	2020-09-29	L	2020-09-30	2	L-12	45.93317073	5.62208806	wgs84	10	empty open		NA	NA
Cormaranche	FRFCOR	Autumn 2020	2020-09-29	L	2020-09-30	2	L-13	45.93326557	5.62187786	wgs84	10	empty open		NA	NA
Cormaranche	FRFCOR	Autumn 2020	2020-09-29	L	2020-09-30	2	L-14	45.93331923	5.62198584	wgs84	10	empty open		NA	NA
Cormaranche	FRFCOR	Autumn 2020	2020-09-29	L	2020-09-30	2	L-15	45.93327736	5.6218596	wgs84	10	empty open		NA	NA
Cormaranche	FRFCOR	Autumn 2020	2020-09-29	L	2020-09-30	2	L-16	45.93327914	5.62183068	wgs84	10	empty open		NA	NA
Cormaranche	FRFCOR	Autumn 2020	2020-09-29	L	2020-09-30	2	L-17	45.9333245	5.62178045	wgs84	10	empty open		NA	NA
Cormaranche	FRFCOR	Autumn 2020	2020-09-29	L	2020-09-30	2	L-18	45.93329649	5.62178814	wgs84	10	empty open		NA	NA
Cormaranche	FRFCOR	Autumn 2020	2020-09-29	L	2020-09-30	2	L-19	45.93327796	5.62178263	wgs84	10	empty open		NA	NA
Cormaranche	FRFCOR	Autumn 2020	2020-09-29	L	2020-09-30	2	L-20	45.9332556	5.62177133	wgs84	10	capture	Apodemus sp	2020-09-30	NCHA001014
Cormaranche	FRFCOR	Autumn 2020	2020-09-29	L	2020-10-01	3	L-1	45.93369483	5.62258284	wgs84	10	empty open		NA	NA
Cormaranche	FRFCOR	Autumn 2020	2020-09-29	L	2020-10-01	3	L-2	45.93363648	5.622536	wgs84	10	empty open		NA	NA
Cormaranche	FRFCOR	Autumn 2020	2020-09-29	L	2020-10-01	3	L-3	45.9336044	5.62251886	wgs84	10	empty open		NA	NA
Cormaranche	FRFCOR	Autumn 2020	2020-09-29	L	2020-10-01	3	L-4	45.93348494	5.62248234	wgs84	10	empty open		NA	NA
Cormaranche	FRFCOR	Autumn 2020	2020-09-29	L	2020-10-01	3	L-5	45.93344901	5.62250423	wgs84	10	empty open		NA	NA
Cormaranche	FRFCOR	Autumn 2020	2020-09-29	L	2020-10-01	3	L-6	45.93339369	5.62246589	wgs84	10	empty open		NA	NA
Cormaranche	FRFCOR	Autumn 2020	2020-09-29	L	2020-10-01	3	L-7	45.93334555	5.62240554	wgs84	10	capture	Myodes glareolus	2020-10-01	NCHA001035
Cormaranche	FRFCOR	Autumn 2020	2020-09-29	L	2020-10-01	3	L-8	45.93332767	5.62227279	wgs84	10	empty open		NA	NA
Cormaranche	FRFCOR	Autumn 2020	2020-09-29	L	2020-10-01	3	L-9	45.93333492	5.62220318	wgs84	10	empty open		NA	NA
Cormaranche	FRFCOR	Autumn 2020	2020-09-29	L	2020-10-01	3	L-10	45.93311788	5.62214721	wgs84	10	empty open		NA	NA
Cormaranche	FRFCOR	Autumn 2020	2020-09-29	L	2020-10-01	3	L-11	45.93309601	5.62214067	wgs84	10	empty open		NA	NA
Cormaranche	FRFCOR	Autumn 2020	2020-09-29	L	2020-10-01	3	L-12	45.93317073	5.62208806	wgs84	10	empty open		NA	NA
Cormaranche	FRFCOR	Autumn 2020	2020-09-29	L	2020-10-01	3	L-13	45.93326557	5.62187786	wgs84	10	empty open		NA	NA
Cormaranche	FRFCOR	Autumn 2020	2020-09-29	L	2020-10-01	3	L-14	45.93331923	5.62198584	wgs84	10	empty open		NA	NA
Cormaranche	FRFCOR	Autumn 2020	2020-09-29	L	2020-10-01	3	L-15	45.93327736	5.6218596	wgs84	10	capture	Myodes glareolus	2020-10-01	NCHA001036
Cormaranche	FRFCOR	Autumn 2020	2020-09-29	L	2020-10-01	3	L-16	45.93327914	5.62183068	wgs84	10	capture	Myodes glareolus	2020-10-01	NCHA001037
Cormaranche	FRFCOR	Autumn 2020	2020-09-29	L	2020-10-01	3	L-17	45.9333245	5.62178045	wgs84	10	empty open		NA	NA
Cormaranche	FRFCOR	Autumn 2020	2020-09-29	L	2020-10-01	3	L-18	45.93329649	5.62178814	wgs84	10	empty open		NA	NA
Cormaranche	FRFCOR	Autumn 2020	2020-09-29	L	2020-10-01	3	L-19	45.93327796	5.62178263	wgs84	10	empty open		NA	NA
Cormaranche	FRFCOR	Autumn 2020	2020-09-29	L	2020-10-01	3	L-20	45.9332556	5.62177133	wgs84	10	empty open		NA	NA
Cormaranche	FRFCOR	Autumn 2020	2020-09-29	L	2020-10-02	4	L-1	45.93369483	5.62258284	wgs84	10	empty open		NA	NA
Cormaranche	FRFCOR	Autumn 2020	2020-09-29	L	2020-10-02	4	L-2	45.93363648	5.622536	wgs84	10	empty open		NA	NA
Cormaranche	FRFCOR	Autumn 2020	2020-09-29	L	2020-10-02	4	L-3	45.9336044	5.62251886	wgs84	10	empty open		NA	NA
Cormaranche	FRFCOR	Autumn 2020	2020-09-29	L	2020-10-02	4	L-4	45.93348494	5.62248234	wgs84	10	empty open		NA	NA
Cormaranche	FRFCOR	Autumn 2020	2020-09-29	L	2020-10-02	4	L-5	45.93344901	5.62250423	wgs84	10	empty open		NA	NA
Cormaranche	FRFCOR	Autumn 2020	2020-09-29	L	2020-10-02	4	L-6	45.93339369	5.62246589	wgs84	10	empty open		NA	NA
Cormaranche	FRFCOR	Autumn 2020	2020-09-29	L	2020-10-02	4	L-7	45.93334555	5.62240554	wgs84	10	empty open		NA	NA
Cormaranche	FRFCOR	Autumn 2020	2020-09-29	L	2020-10-02	4	L-8	45.93332767	5.62227279	wgs84	10	empty open		NA	NA
Cormaranche	FRFCOR	Autumn 2020	2020-09-29	L	2020-10-02	4	L-9	45.93333492	5.62220318	wgs84	10	capture	Soricidae	2020-10-02	NCHA001050
Cormaranche	FRFCOR	Autumn 2020	2020-09-29	L	2020-10-02	4	L-10	45.93311788	5.62214721	wgs84	10	empty open		NA	NA
Cormaranche	FRFCOR	Autumn 2020	2020-09-29	L	2020-10-02	4	L-11	45.93309601	5.62214067	wgs84	10	capture	Soricidae - Dead in the trap	2020-10-02	NCHA001053
Cormaranche	FRFCOR	Autumn 2020	2020-09-29	L	2020-10-02	4	L-12	45.93317073	5.62208806	wgs84	10	empty open		NA	NA
Cormaranche	FRFCOR	Autumn 2020	2020-09-29	L	2020-10-02	4	L-13	45.93326557	5.62187786	wgs84	10	empty open		NA	NA
Cormaranche	FRFCOR	Autumn 2020	2020-09-29	L	2020-10-02	4	L-14	45.93331923	5.62198584	wgs84	10	empty open		NA	NA
Cormaranche	FRFCOR	Autumn 2020	2020-09-29	L	2020-10-02	4	L-15	45.93327736	5.6218596	wgs84	10	capture	Myodes glareolus - Released	NA	NA
Cormaranche	FRFCOR	Autumn 2020	2020-09-29	L	2020-10-02	4	L-16	45.93327914	5.62183068	wgs84	10	empty open		NA	NA
Cormaranche	FRFCOR	Autumn 2020	2020-09-29	L	2020-10-02	4	L-17	45.9333245	5.62178045	wgs84	10	empty open		NA	NA
Cormaranche	FRFCOR	Autumn 2020	2020-09-29	L	2020-10-02	4	L-18	45.93329649	5.62178814	wgs84	10	empty open		NA	NA
Cormaranche	FRFCOR	Autumn 2020	2020-09-29	L	2020-10-02	4	L-19	45.93327796	5.62178263	wgs84	10	empty open		NA	NA
Cormaranche	FRFCOR	Autumn 2020	2020-09-29	L	2020-10-02	4	L-20	45.9332556	5.62177133	wgs84	10	empty open		NA	NA
Cormaranche	FRFCOR	Autumn 2021	2021-10-11	AA	2021-10-11	1	AA-1	45.92196	5.614837	wgs84	10	empty open		NA	NA
Cormaranche	FRFCOR	Autumn 2021	2021-10-11	AA	2021-10-11	1	AA-2	45.92208	5.614769	wgs84	10	empty open		NA	NA
Cormaranche	FRFCOR	Autumn 2021	2021-10-11	AA	2021-10-11	1	AA-3	45.92208	5.614805	wgs84	10	capture	Myodes glareolus	2021-10-11	NCHA001858
Cormaranche	FRFCOR	Autumn 2021	2021-10-11	AA	2021-10-11	1	AA-4	45.92208	5.61479	wgs84	10	capture	Apodemus sp	2021-10-11	NCHA001859
Cormaranche	FRFCOR	Autumn 2021	2021-10-11	AA	2021-10-11	1	AA-5	45.92209	5.614788	wgs84	10	empty open		NA	NA
Cormaranche	FRFCOR	Autumn 2021	2021-10-11	AA	2021-10-11	1	AA-6	45.9221	5.614772	wgs84	10	empty open		NA	NA
Cormaranche	FRFCOR	Autumn 2021	2021-10-11	AA	2021-10-11	1	AA-7	45.9221	5.614753	wgs84	10	capture	Myodes glareolus	2021-10-11	NCHA001817
Cormaranche	FRFCOR	Autumn 2021	2021-10-11	AA	2021-10-11	1	AA-8	45.92211	5.614745	wgs84	10	empty open		NA	NA
Cormaranche	FRFCOR	Autumn 2021	2021-10-11	AA	2021-10-11	1	AA-9	45.92215	5.61466	wgs84	10	empty open		NA	NA
Cormaranche	FRFCOR	Autumn 2021	2021-10-11	AA	2021-10-11	1	AA-10	45.92215	5.61466	wgs84	10	empty open		NA	NA
Cormaranche	FRFCOR	Autumn 2021	2021-10-11	AA	2021-10-11	1	AA-11	45.92215	5.61466	wgs84	10	empty open		NA	NA
Cormaranche	FRFCOR	Autumn 2021	2021-10-11	AA	2021-10-11	1	AA-12	45.92215	5.61466	wgs84	10	capture	Myodes glareolus - Dead in the trap	NA	NA
Cormaranche	FRFCOR	Autumn 2021	2021-10-11	AA	2021-10-11	1	AA-13	45.92215	5.61466	wgs84	10	empty open		NA	NA
Cormaranche	FRFCOR	Autumn 2021	2021-10-11	AA	2021-10-11	1	AA-14	45.92215	5.61466	wgs84	10	empty open		NA	NA
Cormaranche	FRFCOR	Autumn 2021	2021-10-11	AA	2021-10-11	1	AA-15	45.92215	5.61466	wgs84	10	capture	Myodes glareolus	2021-10-11	NCHA001824
Cormaranche	FRFCOR	Autumn 2021	2021-10-11	AA	2021-10-11	1	AA-16	45.92215	5.61466	wgs84	10	empty open		NA	NA
Cormaranche	FRFCOR	Autumn 2021	2021-10-11	AA	2021-10-11	1	AA-17	45.92215	5.61466	wgs84	10	empty open		NA	NA
Cormaranche	FRFCOR	Autumn 2021	2021-10-11	AA	2021-10-11	1	AA-18	45.92215	5.61466	wgs84	10	empty open		NA	NA
Cormaranche	FRFCOR	Autumn 2021	2021-10-11	AA	2021-10-11	1	AA-19	45.92221	5.614105	wgs84	10	empty open		NA	NA
Cormaranche	FRFCOR	Autumn 2021	2021-10-11	AA	2021-10-11	1	AA-20	45.92224	5.614058	wgs84	10	empty open		NA	NA
Cormaranche	FRFCOR	Autumn 2021	2021-10-11	AA	2021-10-11	1	AA-21	45.92214	5.614467	wgs84	10	empty open		NA	NA
Cormaranche	FRFCOR	Autumn 2021	2021-10-11	AA	2021-10-12	2	AA-1	45.92196	5.614837	wgs84	10	capture	Apodemus sp	2021-10-12	NCHA001878
Cormaranche	FRFCOR	Autumn 2021	2021-10-11	AA	2021-10-12	2	AA-2	45.92208	5.614769	wgs84	10	empty open		NA	NA
Cormaranche	FRFCOR	Autumn 2021	2021-10-11	AA	2021-10-12	2	AA-3	45.92208	5.614805	wgs84	10	empty open		NA	NA
Cormaranche	FRFCOR	Autumn 2021	2021-10-11	AA	2021-10-12	2	AA-4	45.92208	5.61479	wgs84	10	capture	Myodes glareolus - Released	NA	NA
Cormaranche	FRFCOR	Autumn 2021	2021-10-11	AA	2021-10-12	2	AA-5	45.92209	5.614788	wgs84	10	capture	Apodemus sp	2021-10-12	NCHA001881
Cormaranche	FRFCOR	Autumn 2021	2021-10-11	AA	2021-10-12	2	AA-6	45.9221	5.614772	wgs84	10	empty open		NA	NA
Cormaranche	FRFCOR	Autumn 2021	2021-10-11	AA	2021-10-12	2	AA-7	45.9221	5.614753	wgs84	10	empty open		NA	NA
Cormaranche	FRFCOR	Autumn 2021	2021-10-11	AA	2021-10-12	2	AA-8	45.92211	5.614745	wgs84	10	empty open		NA	NA
Cormaranche	FRFCOR	Autumn 2021	2021-10-11	AA	2021-10-12	2	AA-9	45.92215	5.61466	wgs84	10	empty open		NA	NA
Cormaranche	FRFCOR	Autumn 2021	2021-10-11	AA	2021-10-12	2	AA-10	45.92215	5.61466	wgs84	10	empty open		NA	NA
Cormaranche	FRFCOR	Autumn 2021	2021-10-11	AA	2021-10-12	2	AA-11	45.92215	5.61466	wgs84	10	empty open		NA	NA
Cormaranche	FRFCOR	Autumn 2021	2021-10-11	AA	2021-10-12	2	AA-12	45.92215	5.61466	wgs84	10	empty open		NA	NA
Cormaranche	FRFCOR	Autumn 2021	2021-10-11	AA	2021-10-12	2	AA-13	45.92215	5.61466	wgs84	10	empty open		NA	NA
Cormaranche	FRFCOR	Autumn 2021	2021-10-11	AA	2021-10-12	2	AA-14	45.92215	5.61466	wgs84	10	empty open		NA	NA
Cormaranche	FRFCOR	Autumn 2021	2021-10-11	AA	2021-10-12	2	AA-15	45.92215	5.61466	wgs84	10	empty open		NA	NA
Cormaranche	FRFCOR	Autumn 2021	2021-10-11	AA	2021-10-12	2	AA-16	45.92215	5.61466	wgs84	10	capture	Myodes glareolus - Released	NA	NA
Cormaranche	FRFCOR	Autumn 2021	2021-10-11	AA	2021-10-12	2	AA-17	45.92215	5.61466	wgs84	10	empty open		NA	NA
Cormaranche	FRFCOR	Autumn 2021	2021-10-11	AA	2021-10-12	2	AA-18	45.92215	5.61466	wgs84	10	empty open		NA	NA
Cormaranche	FRFCOR	Autumn 2021	2021-10-11	AA	2021-10-12	2	AA-19	45.92221	5.614105	wgs84	10	empty open		NA	NA
Cormaranche	FRFCOR	Autumn 2021	2021-10-11	AA	2021-10-12	2	AA-20	45.92224	5.614058	wgs84	10	capture	Myodes glareolus - Released	NA	NA
Cormaranche	FRFCOR	Autumn 2021	2021-10-11	AA	2021-10-12	2	AA-21	45.92214	5.614467	wgs84	10	empty open		NA	NA
Cormaranche	FRFCOR	Autumn 2021	2021-10-11	AA	2021-10-13	3	AA-1	45.92196	5.614837	wgs84	10	empty open		NA	NA
Cormaranche	FRFCOR	Autumn 2021	2021-10-11	AA	2021-10-13	3	AA-2	45.92208	5.614769	wgs84	10	empty open		NA	NA
Cormaranche	FRFCOR	Autumn 2021	2021-10-11	AA	2021-10-13	3	AA-3	45.92208	5.614805	wgs84	10	empty open		NA	NA
Cormaranche	FRFCOR	Autumn 2021	2021-10-11	AA	2021-10-13	3	AA-4	45.92208	5.61479	wgs84	10	empty open		NA	NA
Cormaranche	FRFCOR	Autumn 2021	2021-10-11	AA	2021-10-13	3	AA-5	45.92209	5.614788	wgs84	10	capture	Myodes glareolus - Released	NA	NA
Cormaranche	FRFCOR	Autumn 2021	2021-10-11	AA	2021-10-13	3	AA-6	45.9221	5.614772	wgs84	10	empty open		NA	NA
Cormaranche	FRFCOR	Autumn 2021	2021-10-11	AA	2021-10-13	3	AA-7	45.9221	5.614753	wgs84	10	capture	Soricidae - Dead in the trap	2022-07-05	JPRA000011
Cormaranche	FRFCOR	Autumn 2021	2021-10-11	AA	2021-10-13	3	AA-8	45.92211	5.614745	wgs84	10	empty open		NA	NA
Cormaranche	FRFCOR	Autumn 2021	2021-10-11	AA	2021-10-13	3	AA-9	45.92215	5.61466	wgs84	10	empty open		NA	NA
Cormaranche	FRFCOR	Autumn 2021	2021-10-11	AA	2021-10-13	3	AA-10	45.92215	5.61466	wgs84	10	empty open		NA	NA
Cormaranche	FRFCOR	Autumn 2021	2021-10-11	AA	2021-10-13	3	AA-11	45.92215	5.61466	wgs84	10	empty open		NA	NA
Cormaranche	FRFCOR	Autumn 2021	2021-10-11	AA	2021-10-13	3	AA-12	45.92215	5.61466	wgs84	10	empty open		NA	NA
Cormaranche	FRFCOR	Autumn 2021	2021-10-11	AA	2021-10-13	3	AA-13	45.92215	5.61466	wgs84	10	empty open		NA	NA
Cormaranche	FRFCOR	Autumn 2021	2021-10-11	AA	2021-10-13	3	AA-14	45.92215	5.61466	wgs84	10	empty open		NA	NA
Cormaranche	FRFCOR	Autumn 2021	2021-10-11	AA	2021-10-13	3	AA-15	45.92215	5.61466	wgs84	10	empty open		NA	NA
Cormaranche	FRFCOR	Autumn 2021	2021-10-11	AA	2021-10-13	3	AA-16	45.92215	5.61466	wgs84	10	empty open		NA	NA
Cormaranche	FRFCOR	Autumn 2021	2021-10-11	AA	2021-10-13	3	AA-17	45.92215	5.61466	wgs84	10	empty open		NA	NA
Cormaranche	FRFCOR	Autumn 2021	2021-10-11	AA	2021-10-13	3	AA-18	45.92215	5.61466	wgs84	10	capture	Myodes glareolus - Released	NA	NA
Cormaranche	FRFCOR	Autumn 2021	2021-10-11	AA	2021-10-13	3	AA-19	45.92221	5.614105	wgs84	10	capture	Apodemus sp	2021-10-13	NCHA001891
Cormaranche	FRFCOR	Autumn 2021	2021-10-11	AA	2021-10-13	3	AA-20	45.92224	5.614058	wgs84	10	empty open		NA	NA
Cormaranche	FRFCOR	Autumn 2021	2021-10-11	AA	2021-10-13	3	AA-21	45.92214	5.614467	wgs84	10	empty open		NA	NA
Cormaranche	FRFCOR	Autumn 2021	2021-10-11	AD	2021-10-11	1	AD-1	45.92089	5.617746	wgs84	10	capture	Apodemus sp	2021-10-11	NCHA001866
Cormaranche	FRFCOR	Autumn 2021	2021-10-11	AD	2021-10-11	1	AD-2	45.92094	5.617976	wgs84	10	empty open		NA	NA
Cormaranche	FRFCOR	Autumn 2021	2021-10-11	AD	2021-10-11	1	AD-3	45.92092	5.617939	wgs84	10	empty open		NA	NA
Cormaranche	FRFCOR	Autumn 2021	2021-10-11	AD	2021-10-11	1	AD-4	45.9209	5.617968	wgs84	10	empty open		NA	NA
Cormaranche	FRFCOR	Autumn 2021	2021-10-11	AD	2021-10-11	1	AD-5	45.92085	5.618053	wgs84	10	not found		NA	NA
Cormaranche	FRFCOR	Autumn 2021	2021-10-11	AD	2021-10-11	1	AD-6	45.92084	5.618096	wgs84	10	empty open		NA	NA
Cormaranche	FRFCOR	Autumn 2021	2021-10-11	AD	2021-10-11	1	AD-7	45.92083	5.618247	wgs84	10	empty open		NA	NA
Cormaranche	FRFCOR	Autumn 2021	2021-10-11	AD	2021-10-11	1	AD-8	45.92083	5.618247	wgs84	10	empty open		NA	NA
Cormaranche	FRFCOR	Autumn 2021	2021-10-11	AD	2021-10-11	1	AD-9	45.92083	5.618247	wgs84	10	empty open		NA	NA
Cormaranche	FRFCOR	Autumn 2021	2021-10-11	AD	2021-10-11	1	AD-10	45.92083	5.618247	wgs84	10	empty open		NA	NA
Cormaranche	FRFCOR	Autumn 2021	2021-10-11	AD	2021-10-11	1	AD-11	45.92083	5.618247	wgs84	10	empty open		NA	NA
Cormaranche	FRFCOR	Autumn 2021	2021-10-11	AD	2021-10-11	1	AD-12	45.92083	5.618247	wgs84	10	empty open		NA	NA
Cormaranche	FRFCOR	Autumn 2021	2021-10-11	AD	2021-10-11	1	AD-13	45.92083	5.618247	wgs84	10	empty open		NA	NA
Cormaranche	FRFCOR	Autumn 2021	2021-10-11	AD	2021-10-11	1	AD-14	45.92083	5.618247	wgs84	10	empty open		NA	NA
Cormaranche	FRFCOR	Autumn 2021	2021-10-11	AD	2021-10-11	1	AD-15	45.92083	5.618247	wgs84	10	capture	Myodes glareolus	2021-10-11	NCHA001865
Cormaranche	FRFCOR	Autumn 2021	2021-10-11	AD	2021-10-11	1	AD-16	45.92059	5.619086	wgs84	10	empty open		NA	NA
Cormaranche	FRFCOR	Autumn 2021	2021-10-11	AD	2021-10-11	1	AD-17	45.92063	5.619098	wgs84	10	capture	Myodes glareolus	2021-10-11	NCHA001861
Cormaranche	FRFCOR	Autumn 2021	2021-10-11	AD	2021-10-11	1	AD-18	45.92054	5.619274	wgs84	10	empty open		NA	NA
Cormaranche	FRFCOR	Autumn 2021	2021-10-11	AD	2021-10-11	1	AD-19	45.92054	5.619274	wgs84	10	empty open		NA	NA
Cormaranche	FRFCOR	Autumn 2021	2021-10-11	AD	2021-10-11	1	AD-20	45.92054	5.619274	wgs84	10	capture	Apodemus sp - Released	NA	NA
Cormaranche	FRFCOR	Autumn 2021	2021-10-11	AD	2021-10-11	1	AD-21	45.92086	5.617628	wgs84	10	empty open		NA	NA
Cormaranche	FRFCOR	Autumn 2021	2021-10-11	AD	2021-10-12	2	AD-1	45.92089	5.617746	wgs84	10	capture	Soricidae - Dead in the trap	2022-07-05	JPRA000012
Cormaranche	FRFCOR	Autumn 2021	2021-10-11	AD	2021-10-12	2	AD-2	45.92094	5.617976	wgs84	10	empty open		NA	NA
Cormaranche	FRFCOR	Autumn 2021	2021-10-11	AD	2021-10-12	2	AD-3	45.92092	5.617939	wgs84	10	capture	Myodes glareolus - Released	NA	NA
Cormaranche	FRFCOR	Autumn 2021	2021-10-11	AD	2021-10-12	2	AD-4	45.9209	5.617968	wgs84	10	capture	Apodemus sp	2021-10-12	NCHA001875
Cormaranche	FRFCOR	Autumn 2021	2021-10-11	AD	2021-10-12	2	AD-5	45.92085	5.618053	wgs84	10	capture	Myodes glareolus - Released	NA	NA
Cormaranche	FRFCOR	Autumn 2021	2021-10-11	AD	2021-10-12	2	AD-6	45.92084	5.618096	wgs84	10	capture	Myodes glareolus - Dead in the trap	NA	NA
Cormaranche	FRFCOR	Autumn 2021	2021-10-11	AD	2021-10-12	2	AD-7	45.92083	5.618247	wgs84	10	empty open		NA	NA
Cormaranche	FRFCOR	Autumn 2021	2021-10-11	AD	2021-10-12	2	AD-8	45.92083	5.618247	wgs84	10	empty open		NA	NA
Cormaranche	FRFCOR	Autumn 2021	2021-10-11	AD	2021-10-12	2	AD-9	45.92083	5.618247	wgs84	10	capture	Myodes glareolus - Released	NA	NA
Cormaranche	FRFCOR	Autumn 2021	2021-10-11	AD	2021-10-12	2	AD-10	45.92083	5.618247	wgs84	10	empty open		NA	NA
Cormaranche	FRFCOR	Autumn 2021	2021-10-11	AD	2021-10-12	2	AD-11	45.92083	5.618247	wgs84	10	capture	Apodemus sp	2021-10-12	NCHA001873
Cormaranche	FRFCOR	Autumn 2021	2021-10-11	AD	2021-10-12	2	AD-12	45.92083	5.618247	wgs84	10	empty open		NA	NA
Cormaranche	FRFCOR	Autumn 2021	2021-10-11	AD	2021-10-12	2	AD-13	45.92083	5.618247	wgs84	10	empty open		NA	NA
Cormaranche	FRFCOR	Autumn 2021	2021-10-11	AD	2021-10-12	2	AD-14	45.92083	5.618247	wgs84	10	empty open		NA	NA
Cormaranche	FRFCOR	Autumn 2021	2021-10-11	AD	2021-10-12	2	AD-15	45.92083	5.618247	wgs84	10	capture	Myodes glareolus - Released	NA	NA
Cormaranche	FRFCOR	Autumn 2021	2021-10-11	AD	2021-10-12	2	AD-16	45.92059	5.619086	wgs84	10	capture	Apodemus sp	2021-10-12	NCHA001867
Cormaranche	FRFCOR	Autumn 2021	2021-10-11	AD	2021-10-12	2	AD-17	45.92063	5.619098	wgs84	10	empty closed		NA	NA
Cormaranche	FRFCOR	Autumn 2021	2021-10-11	AD	2021-10-12	2	AD-18	45.92054	5.619274	wgs84	10	empty open		NA	NA
Cormaranche	FRFCOR	Autumn 2021	2021-10-11	AD	2021-10-12	2	AD-19	45.92054	5.619274	wgs84	10	empty open		NA	NA
Cormaranche	FRFCOR	Autumn 2021	2021-10-11	AD	2021-10-12	2	AD-20	45.92054	5.619274	wgs84	10	capture	Myodes glareolus - Released	NA	NA
Cormaranche	FRFCOR	Autumn 2021	2021-10-11	AD	2021-10-12	2	AD-21	45.92086	5.617628	wgs84	10	empty open		NA	NA
Cormaranche	FRFCOR	Autumn 2021	2021-10-11	AD	2021-10-13	3	AD-1	45.92089	5.617746	wgs84	10	capture	Myodes glareolus - Released	NA	NA
Cormaranche	FRFCOR	Autumn 2021	2021-10-11	AD	2021-10-13	3	AD-2	45.92094	5.617976	wgs84	10	empty open		NA	NA
Cormaranche	FRFCOR	Autumn 2021	2021-10-11	AD	2021-10-13	3	AD-3	45.92092	5.617939	wgs84	10	empty closed		NA	NA
Cormaranche	FRFCOR	Autumn 2021	2021-10-11	AD	2021-10-13	3	AD-4	45.9209	5.617968	wgs84	10	capture	Myodes glareolus - Released	NA	NA
Cormaranche	FRFCOR	Autumn 2021	2021-10-11	AD	2021-10-13	3	AD-5	45.92085	5.618053	wgs84	10	capture	Myodes glareolus - Dead in the trap	NA	NA
Cormaranche	FRFCOR	Autumn 2021	2021-10-11	AD	2021-10-13	3	AD-6	45.92084	5.618096	wgs84	10	capture	Myodes glareolus - Released	NA	NA
Cormaranche	FRFCOR	Autumn 2021	2021-10-11	AD	2021-10-13	3	AD-7	45.92083	5.618247	wgs84	10	empty closed		NA	NA
Cormaranche	FRFCOR	Autumn 2021	2021-10-11	AD	2021-10-13	3	AD-8	45.92083	5.618247	wgs84	10	capture	Myodes glareolus - Released	NA	NA
Cormaranche	FRFCOR	Autumn 2021	2021-10-11	AD	2021-10-13	3	AD-9	45.92083	5.618247	wgs84	10	capture	Myodes glareolus - Released	NA	NA
Cormaranche	FRFCOR	Autumn 2021	2021-10-11	AD	2021-10-13	3	AD-10	45.92083	5.618247	wgs84	10	empty open		NA	NA
Cormaranche	FRFCOR	Autumn 2021	2021-10-11	AD	2021-10-13	3	AD-11	45.92083	5.618247	wgs84	10	empty closed		NA	NA
Cormaranche	FRFCOR	Autumn 2021	2021-10-11	AD	2021-10-13	3	AD-12	45.92083	5.618247	wgs84	10	empty open		NA	NA
Cormaranche	FRFCOR	Autumn 2021	2021-10-11	AD	2021-10-13	3	AD-13	45.92083	5.618247	wgs84	10	empty open		NA	NA
Cormaranche	FRFCOR	Autumn 2021	2021-10-11	AD	2021-10-13	3	AD-14	45.92083	5.618247	wgs84	10	empty open		NA	NA
Cormaranche	FRFCOR	Autumn 2021	2021-10-11	AD	2021-10-13	3	AD-15	45.92083	5.618247	wgs84	10	empty open		NA	NA
Cormaranche	FRFCOR	Autumn 2021	2021-10-11	AD	2021-10-13	3	AD-16	45.92059	5.619086	wgs84	10	capture	Myodes glareolus - Released	NA	NA
Cormaranche	FRFCOR	Autumn 2021	2021-10-11	AD	2021-10-13	3	AD-17	45.92063	5.619098	wgs84	10	capture	Myodes glareolus - Released	NA	NA
Cormaranche	FRFCOR	Autumn 2021	2021-10-11	AD	2021-10-13	3	AD-18	45.92054	5.619274	wgs84	10	capture	Myodes glareolus - Released	NA	NA
Cormaranche	FRFCOR	Autumn 2021	2021-10-11	AD	2021-10-13	3	AD-19	45.92054	5.619274	wgs84	10	empty open		NA	NA
Cormaranche	FRFCOR	Autumn 2021	2021-10-11	AD	2021-10-13	3	AD-20	45.92054	5.619274	wgs84	10	capture	Myodes glareolus - Released	NA	NA
Cormaranche	FRFCOR	Autumn 2021	2021-10-11	AD	2021-10-13	3	AD-21	45.92086	5.617628	wgs84	10	empty open		NA	NA
Cormaranche	FRFCOR	Autumn 2021	2021-10-11	F	2021-10-11	1	F-1	45.92596	5.612589	wgs84	10	capture	Apodemus sp	2021-10-11	NCHA001844
Cormaranche	FRFCOR	Autumn 2021	2021-10-11	F	2021-10-11	1	F-2	45.92603	5.612831	wgs84	10	capture	Myodes glareolus	2021-10-11	NCHA001847
Cormaranche	FRFCOR	Autumn 2021	2021-10-11	F	2021-10-11	1	F-3	45.92603	5.61267	wgs84	10	empty open		NA	NA
Cormaranche	FRFCOR	Autumn 2021	2021-10-11	F	2021-10-11	1	F-4	45.92602	5.612782	wgs84	10	empty open		NA	NA
Cormaranche	FRFCOR	Autumn 2021	2021-10-11	F	2021-10-11	1	F-5	45.92601	5.612913	wgs84	10	capture	Apodemus sp	2021-10-11	NCHA001851
Cormaranche	FRFCOR	Autumn 2021	2021-10-11	F	2021-10-11	1	F-6	45.92613	5.61306	wgs84	10	capture	Soricidae - Dead in the trap	2022-07-05	JPRA000015
Cormaranche	FRFCOR	Autumn 2021	2021-10-11	F	2021-10-11	1	F-7	45.92611	5.613047	wgs84	10	capture	Apodemus sp	2021-10-11	NCHA001855
Cormaranche	FRFCOR	Autumn 2021	2021-10-11	F	2021-10-11	1	F-8	45.92612	5.613046	wgs84	10	capture	Myodes glareolus	2021-10-11	NCHA001839
Cormaranche	FRFCOR	Autumn 2021	2021-10-11	F	2021-10-11	1	F-9	45.92624	5.613007	wgs84	10	empty open		NA	NA
Cormaranche	FRFCOR	Autumn 2021	2021-10-11	F	2021-10-11	1	F-10	45.92624	5.613007	wgs84	10	capture	Myodes glareolus - Dead in the trap	NA	NA
Cormaranche	FRFCOR	Autumn 2021	2021-10-11	F	2021-10-11	1	F-11	45.92624	5.613007	wgs84	10	empty open		NA	NA
Cormaranche	FRFCOR	Autumn 2021	2021-10-11	F	2021-10-11	1	F-12	45.92624	5.613007	wgs84	10	capture	Apodemus sp	2021-10-11	NCHA001836
Cormaranche	FRFCOR	Autumn 2021	2021-10-11	F	2021-10-11	1	F-13	45.92624	5.613007	wgs84	10	capture	Apodemus sp	2021-10-11	NCHA001833
Cormaranche	FRFCOR	Autumn 2021	2021-10-11	F	2021-10-11	1	F-14	45.92624	5.613007	wgs84	10	capture	Myodes glareolus	2021-10-11	NCHA001830
Cormaranche	FRFCOR	Autumn 2021	2021-10-11	F	2021-10-11	1	F-15	45.92635	5.613036	wgs84	10	capture	Myodes glareolus	2021-10-11	NCHA001820
Cormaranche	FRFCOR	Autumn 2021	2021-10-11	F	2021-10-11	1	F-16	45.92635	5.613036	wgs84	10	empty open		NA	NA
Cormaranche	FRFCOR	Autumn 2021	2021-10-11	F	2021-10-11	1	F-17	45.92635	5.613036	wgs84	10	capture	Myodes glareolus	2021-10-11	NCHA001842
Cormaranche	FRFCOR	Autumn 2021	2021-10-11	F	2021-10-11	1	F-18	45.92635	5.613036	wgs84	10	capture	Apodemus sp	2021-10-11	NCHA001814
Cormaranche	FRFCOR	Autumn 2021	2021-10-11	F	2021-10-11	1	F-19	45.92635	5.613036	wgs84	10	empty open		NA	NA
Cormaranche	FRFCOR	Autumn 2021	2021-10-11	F	2021-10-11	1	F-20	45.92635	5.613036	wgs84	10	empty open		NA	NA
Cormaranche	FRFCOR	Autumn 2021	2021-10-11	F	2021-10-11	1	F-21	45.92603	5.612494	wgs84	10	empty open		NA	NA
Cormaranche	FRFCOR	Autumn 2021	2021-10-11	F	2021-10-12	2	F-1	45.92596	5.612589	wgs84	10	capture	Apodemus sp	2021-10-12	NCHA001884
Cormaranche	FRFCOR	Autumn 2021	2021-10-11	F	2021-10-12	2	F-2	45.92603	5.612831	wgs84	10	empty open		NA	NA
Cormaranche	FRFCOR	Autumn 2021	2021-10-11	F	2021-10-12	2	F-3	45.92603	5.61267	wgs84	10	empty open		NA	NA
Cormaranche	FRFCOR	Autumn 2021	2021-10-11	F	2021-10-12	2	F-4	45.92602	5.612782	wgs84	10	capture	Apodemus sp	2021-10-12	NCHA001889
Cormaranche	FRFCOR	Autumn 2021	2021-10-11	F	2021-10-12	2	F-5	45.92601	5.612913	wgs84	10	empty open		NA	NA
Cormaranche	FRFCOR	Autumn 2021	2021-10-11	F	2021-10-12	2	F-6	45.92613	5.61306	wgs84	10	capture	Myodes glareolus - Released	NA	NA
Cormaranche	FRFCOR	Autumn 2021	2021-10-11	F	2021-10-12	2	F-7	45.92611	5.613047	wgs84	10	capture	Myodes glareolus - Released	NA	NA
Cormaranche	FRFCOR	Autumn 2021	2021-10-11	F	2021-10-12	2	F-8	45.92612	5.613046	wgs84	10	capture	Myodes glareolus - Released	NA	NA
Cormaranche	FRFCOR	Autumn 2021	2021-10-11	F	2021-10-12	2	F-9	45.92624	5.613007	wgs84	10	empty open		NA	NA
Cormaranche	FRFCOR	Autumn 2021	2021-10-11	F	2021-10-12	2	F-10	45.92624	5.613007	wgs84	10	empty closed		NA	NA
Cormaranche	FRFCOR	Autumn 2021	2021-10-11	F	2021-10-12	2	F-11	45.92624	5.613007	wgs84	10	empty open		NA	NA
Cormaranche	FRFCOR	Autumn 2021	2021-10-11	F	2021-10-12	2	F-12	45.92624	5.613007	wgs84	10	empty open		NA	NA
Cormaranche	FRFCOR	Autumn 2021	2021-10-11	F	2021-10-12	2	F-13	45.92624	5.613007	wgs84	10	empty open		NA	NA
Cormaranche	FRFCOR	Autumn 2021	2021-10-11	F	2021-10-12	2	F-14	45.92624	5.613007	wgs84	10	capture	Apodemus sp	2021-10-12	NCHA001887
Cormaranche	FRFCOR	Autumn 2021	2021-10-11	F	2021-10-12	2	F-15	45.92635	5.613036	wgs84	10	empty open		NA	NA
Cormaranche	FRFCOR	Autumn 2021	2021-10-11	F	2021-10-12	2	F-16	45.92635	5.613036	wgs84	10	empty open		NA	NA
Cormaranche	FRFCOR	Autumn 2021	2021-10-11	F	2021-10-12	2	F-17	45.92635	5.613036	wgs84	10	empty open		NA	NA
Cormaranche	FRFCOR	Autumn 2021	2021-10-11	F	2021-10-12	2	F-18	45.92635	5.613036	wgs84	10	empty open		NA	NA
Cormaranche	FRFCOR	Autumn 2021	2021-10-11	F	2021-10-12	2	F-19	45.92635	5.613036	wgs84	10	empty open		NA	NA
Cormaranche	FRFCOR	Autumn 2021	2021-10-11	F	2021-10-12	2	F-20	45.92635	5.613036	wgs84	10	empty open		NA	NA
Cormaranche	FRFCOR	Autumn 2021	2021-10-11	F	2021-10-12	2	F-21	45.92603	5.612494	wgs84	10	empty open		NA	NA
Cormaranche	FRFCOR	Autumn 2021	2021-10-11	F	2021-10-13	3	F-1	45.92596	5.612589	wgs84	10	capture	Myodes glareolus - Released	NA	NA
Cormaranche	FRFCOR	Autumn 2021	2021-10-11	F	2021-10-13	3	F-2	45.92603	5.612831	wgs84	10	empty open		NA	NA
Cormaranche	FRFCOR	Autumn 2021	2021-10-11	F	2021-10-13	3	F-3	45.92603	5.61267	wgs84	10	capture	Myodes glareolus - Released	NA	NA
Cormaranche	FRFCOR	Autumn 2021	2021-10-11	F	2021-10-13	3	F-4	45.92602	5.612782	wgs84	10	empty open		NA	NA
Cormaranche	FRFCOR	Autumn 2021	2021-10-11	F	2021-10-13	3	F-5	45.92601	5.612913	wgs84	10	capture	Myodes glareolus - Released	NA	NA
Cormaranche	FRFCOR	Autumn 2021	2021-10-11	F	2021-10-13	3	F-6	45.92613	5.61306	wgs84	10	capture	Myodes glareolus - Released	NA	NA
Cormaranche	FRFCOR	Autumn 2021	2021-10-11	F	2021-10-13	3	F-7	45.92611	5.613047	wgs84	10	empty open		NA	NA
Cormaranche	FRFCOR	Autumn 2021	2021-10-11	F	2021-10-13	3	F-8	45.92612	5.613046	wgs84	10	capture	Myodes glareolus - Released	NA	NA
Cormaranche	FRFCOR	Autumn 2021	2021-10-11	F	2021-10-13	3	F-9	45.92624	5.613007	wgs84	10	empty open		NA	NA
Cormaranche	FRFCOR	Autumn 2021	2021-10-11	F	2021-10-13	3	F-10	45.92624	5.613007	wgs84	10	capture	Myodes glareolus - Released	NA	NA
Cormaranche	FRFCOR	Autumn 2021	2021-10-11	F	2021-10-13	3	F-11	45.92624	5.613007	wgs84	10	empty open		NA	NA
Cormaranche	FRFCOR	Autumn 2021	2021-10-11	F	2021-10-13	3	F-12	45.92624	5.613007	wgs84	10	empty open		NA	NA
Cormaranche	FRFCOR	Autumn 2021	2021-10-11	F	2021-10-13	3	F-13	45.92624	5.613007	wgs84	10	empty open		NA	NA
Cormaranche	FRFCOR	Autumn 2021	2021-10-11	F	2021-10-13	3	F-14	45.92624	5.613007	wgs84	10	capture	Myodes glareolus - Released	NA	NA
Cormaranche	FRFCOR	Autumn 2021	2021-10-11	F	2021-10-13	3	F-15	45.92635	5.613036	wgs84	10	empty open		NA	NA
Cormaranche	FRFCOR	Autumn 2021	2021-10-11	F	2021-10-13	3	F-16	45.92635	5.613036	wgs84	10	empty open		NA	NA
Cormaranche	FRFCOR	Autumn 2021	2021-10-11	F	2021-10-13	3	F-17	45.92635	5.613036	wgs84	10	empty open		NA	NA
Cormaranche	FRFCOR	Autumn 2021	2021-10-11	F	2021-10-13	3	F-18	45.92635	5.613036	wgs84	10	empty open		NA	NA
Cormaranche	FRFCOR	Autumn 2021	2021-10-11	F	2021-10-13	3	F-19	45.92635	5.613036	wgs84	10	empty open		NA	NA
Cormaranche	FRFCOR	Autumn 2021	2021-10-11	F	2021-10-13	3	F-20	45.92635	5.613036	wgs84	10	empty open		NA	NA
Cormaranche	FRFCOR	Autumn 2021	2021-10-11	F	2021-10-13	3	F-21	45.92603	5.612494	wgs84	10	empty open		NA	NA
Cormaranche	FRFCOR	Autumn 2021	2021-10-11	G	2021-10-11	1	G-1	45.94861	5.626296	wgs84	10	empty closed		NA	NA
Cormaranche	FRFCOR	Autumn 2021	2021-10-11	G	2021-10-11	1	G-2	45.94865	5.626309	wgs84	10	capture	Apodemus sp	2021-10-11	NCHA001845
Cormaranche	FRFCOR	Autumn 2021	2021-10-11	G	2021-10-11	1	G-3	45.94862	5.626192	wgs84	10	empty open		NA	NA
Cormaranche	FRFCOR	Autumn 2021	2021-10-11	G	2021-10-11	1	G-4	45.94863	5.626146	wgs84	10	empty open		NA	NA
Cormaranche	FRFCOR	Autumn 2021	2021-10-11	G	2021-10-11	1	G-5	45.94867	5.626102	wgs84	10	empty open		NA	NA
Cormaranche	FRFCOR	Autumn 2021	2021-10-11	G	2021-10-11	1	G-6	45.94874	5.625941	wgs84	10	capture	Apodemus sp	2021-10-11	NCHA001843
Cormaranche	FRFCOR	Autumn 2021	2021-10-11	G	2021-10-11	1	G-7	45.94874	5.625932	wgs84	10	empty closed		NA	NA
Cormaranche	FRFCOR	Autumn 2021	2021-10-11	G	2021-10-11	1	G-8	45.94878	5.625936	wgs84	10	empty open		NA	NA
Cormaranche	FRFCOR	Autumn 2021	2021-10-11	G	2021-10-11	1	G-9	45.94877	5.625924	wgs84	10	empty open		NA	NA
Cormaranche	FRFCOR	Autumn 2021	2021-10-11	G	2021-10-11	1	G-10	45.94877	5.625902	wgs84	10	empty open		NA	NA
Cormaranche	FRFCOR	Autumn 2021	2021-10-11	G	2021-10-11	1	G-11	45.94874	5.625854	wgs84	10	capture	Apodemus sp	2021-10-13	NCHA001895
Cormaranche	FRFCOR	Autumn 2021	2021-10-11	G	2021-10-11	1	G-12	45.9487	5.625628	wgs84	10	empty open		NA	NA
Cormaranche	FRFCOR	Autumn 2021	2021-10-11	G	2021-10-11	1	G-13	45.9487	5.625628	wgs84	10	capture	Myodes glareolus	2021-10-11	NCHA001822
Cormaranche	FRFCOR	Autumn 2021	2021-10-11	G	2021-10-11	1	G-14	45.9487	5.625628	wgs84	10	empty open		NA	NA
Cormaranche	FRFCOR	Autumn 2021	2021-10-11	G	2021-10-11	1	G-15	45.94869	5.625624	wgs84	10	capture	Apodemus sp	2021-10-11	NCHA001825
Cormaranche	FRFCOR	Autumn 2021	2021-10-11	G	2021-10-11	1	G-16	45.94869	5.625579	wgs84	10	empty open		NA	NA
Cormaranche	FRFCOR	Autumn 2021	2021-10-11	G	2021-10-11	1	G-17	45.9487	5.62556	wgs84	10	empty open		NA	NA
Cormaranche	FRFCOR	Autumn 2021	2021-10-11	G	2021-10-11	1	G-18	45.9486	5.625425	wgs84	10	capture	Apodemus sp	2021-10-11	NCHA001846
Cormaranche	FRFCOR	Autumn 2021	2021-10-11	G	2021-10-11	1	G-19	45.94864	5.625486	wgs84	10	capture	Apodemus sp	2021-10-11	NCHA001848
Cormaranche	FRFCOR	Autumn 2021	2021-10-11	G	2021-10-11	1	G-20	45.94856	5.625412	wgs84	10	capture	Apodemus sp	2021-10-11	NCHA001823
Cormaranche	FRFCOR	Autumn 2021	2021-10-11	G	2021-10-11	1	G-21	45.94857	5.626369	wgs84	10	empty open		NA	NA
Cormaranche	FRFCOR	Autumn 2021	2021-10-11	G	2021-10-12	2	G-1	45.94861	5.626296	wgs84	10	capture	Apodemus sp	2021-10-12	NCHA001877
Cormaranche	FRFCOR	Autumn 2021	2021-10-11	G	2021-10-12	2	G-2	45.94865	5.626309	wgs84	10	empty open		NA	NA
Cormaranche	FRFCOR	Autumn 2021	2021-10-11	G	2021-10-12	2	G-3	45.94862	5.626192	wgs84	10	capture	Apodemus sp	2021-10-12	NCHA001876
Cormaranche	FRFCOR	Autumn 2021	2021-10-11	G	2021-10-12	2	G-4	45.94863	5.626146	wgs84	10	empty open		NA	NA
Cormaranche	FRFCOR	Autumn 2021	2021-10-11	G	2021-10-12	2	G-5	45.94867	5.626102	wgs84	10	capture	Apodemus sp	2021-10-12	NCHA001874
Cormaranche	FRFCOR	Autumn 2021	2021-10-11	G	2021-10-12	2	G-6	45.94874	5.625941	wgs84	10	empty open		NA	NA
Cormaranche	FRFCOR	Autumn 2021	2021-10-11	G	2021-10-12	2	G-7	45.94874	5.625932	wgs84	10	empty closed		NA	NA
Cormaranche	FRFCOR	Autumn 2021	2021-10-11	G	2021-10-12	2	G-8	45.94878	5.625936	wgs84	10	empty open		NA	NA
Cormaranche	FRFCOR	Autumn 2021	2021-10-11	G	2021-10-12	2	G-9	45.94877	5.625924	wgs84	10	empty open		NA	NA
Cormaranche	FRFCOR	Autumn 2021	2021-10-11	G	2021-10-12	2	G-10	45.94877	5.625902	wgs84	10	empty open		NA	NA
Cormaranche	FRFCOR	Autumn 2021	2021-10-11	G	2021-10-12	2	G-11	45.94874	5.625854	wgs84	10	empty open		NA	NA
Cormaranche	FRFCOR	Autumn 2021	2021-10-11	G	2021-10-12	2	G-12	45.9487	5.625628	wgs84	10	empty open		NA	NA
Cormaranche	FRFCOR	Autumn 2021	2021-10-11	G	2021-10-12	2	G-13	45.9487	5.625628	wgs84	10	empty open		NA	NA
Cormaranche	FRFCOR	Autumn 2021	2021-10-11	G	2021-10-12	2	G-14	45.9487	5.625628	wgs84	10	empty open		NA	NA
Cormaranche	FRFCOR	Autumn 2021	2021-10-11	G	2021-10-12	2	G-15	45.94869	5.625624	wgs84	10	capture	Myodes glareolus	2021-10-12	NCHA001879
Cormaranche	FRFCOR	Autumn 2021	2021-10-11	G	2021-10-12	2	G-16	45.94869	5.625579	wgs84	10	empty open		NA	NA
Cormaranche	FRFCOR	Autumn 2021	2021-10-11	G	2021-10-12	2	G-17	45.9487	5.62556	wgs84	10	empty closed		NA	NA
Cormaranche	FRFCOR	Autumn 2021	2021-10-11	G	2021-10-12	2	G-18	45.9486	5.625425	wgs84	10	capture	Myodes glareolus - Released	NA	NA
Cormaranche	FRFCOR	Autumn 2021	2021-10-11	G	2021-10-12	2	G-19	45.94864	5.625486	wgs84	10	empty open		NA	NA
Cormaranche	FRFCOR	Autumn 2021	2021-10-11	G	2021-10-12	2	G-20	45.94856	5.625412	wgs84	10	empty open		NA	NA
Cormaranche	FRFCOR	Autumn 2021	2021-10-11	G	2021-10-12	2	G-21	45.94857	5.626369	wgs84	10	empty open		NA	NA
Cormaranche	FRFCOR	Autumn 2021	2021-10-11	G	2021-10-13	3	G-1	45.94861	5.626296	wgs84	10	empty open		NA	NA
Cormaranche	FRFCOR	Autumn 2021	2021-10-11	G	2021-10-13	3	G-2	45.94865	5.626309	wgs84	10	empty open		NA	NA
Cormaranche	FRFCOR	Autumn 2021	2021-10-11	G	2021-10-13	3	G-3	45.94862	5.626192	wgs84	10	capture	Apodemus sp	2021-10-13	NCHA001896
Cormaranche	FRFCOR	Autumn 2021	2021-10-11	G	2021-10-13	3	G-4	45.94863	5.626146	wgs84	10	empty open		NA	NA
Cormaranche	FRFCOR	Autumn 2021	2021-10-11	G	2021-10-13	3	G-5	45.94867	5.626102	wgs84	10	capture	Myodes glareolus - Released	NA	NA
Cormaranche	FRFCOR	Autumn 2021	2021-10-11	G	2021-10-13	3	G-6	45.94874	5.625941	wgs84	10	empty open		NA	NA
Cormaranche	FRFCOR	Autumn 2021	2021-10-11	G	2021-10-13	3	G-7	45.94874	5.625932	wgs84	10	empty open		NA	NA
Cormaranche	FRFCOR	Autumn 2021	2021-10-11	G	2021-10-13	3	G-8	45.94878	5.625936	wgs84	10	empty open		NA	NA
Cormaranche	FRFCOR	Autumn 2021	2021-10-11	G	2021-10-13	3	G-9	45.94877	5.625924	wgs84	10	empty open		NA	NA
Cormaranche	FRFCOR	Autumn 2021	2021-10-11	G	2021-10-13	3	G-10	45.94877	5.625902	wgs84	10	empty open		NA	NA
Cormaranche	FRFCOR	Autumn 2021	2021-10-11	G	2021-10-13	3	G-11	45.94874	5.625854	wgs84	10	empty open		NA	NA
Cormaranche	FRFCOR	Autumn 2021	2021-10-11	G	2021-10-13	3	G-12	45.9487	5.625628	wgs84	10	empty open		NA	NA
Cormaranche	FRFCOR	Autumn 2021	2021-10-11	G	2021-10-13	3	G-13	45.9487	5.625628	wgs84	10	capture	Apodemus sp	2021-10-13	NCHA001897
Cormaranche	FRFCOR	Autumn 2021	2021-10-11	G	2021-10-13	3	G-14	45.9487	5.625628	wgs84	10	empty open		NA	NA
Cormaranche	FRFCOR	Autumn 2021	2021-10-11	G	2021-10-13	3	G-15	45.94869	5.625624	wgs84	10	capture	Myodes glareolus - Released	NA	NA
Cormaranche	FRFCOR	Autumn 2021	2021-10-11	G	2021-10-13	3	G-16	45.94869	5.625579	wgs84	10	empty open		NA	NA
Cormaranche	FRFCOR	Autumn 2021	2021-10-11	G	2021-10-13	3	G-17	45.9487	5.62556	wgs84	10	empty open		NA	NA
Cormaranche	FRFCOR	Autumn 2021	2021-10-11	G	2021-10-13	3	G-18	45.9486	5.625425	wgs84	10	empty open		NA	NA
Cormaranche	FRFCOR	Autumn 2021	2021-10-11	G	2021-10-13	3	G-19	45.94864	5.625486	wgs84	10	capture	Myodes glareolus - Released	NA	NA
Cormaranche	FRFCOR	Autumn 2021	2021-10-11	G	2021-10-13	3	G-20	45.94856	5.625412	wgs84	10	empty open		NA	NA
Cormaranche	FRFCOR	Autumn 2021	2021-10-11	G	2021-10-13	3	G-21	45.94857	5.626369	wgs84	10	empty open		NA	NA
Cormaranche	FRFCOR	Autumn 2021	2021-10-11	H	2021-10-11	1	H-1	45.94162	5.628097	wgs84	10	capture	Myodes glareolus	2021-10-11	NCHA001818
Cormaranche	FRFCOR	Autumn 2021	2021-10-11	H	2021-10-11	1	H-2	45.94169	5.628305	wgs84	10	empty open		NA	NA
Cormaranche	FRFCOR	Autumn 2021	2021-10-11	H	2021-10-11	1	H-3	45.94169	5.628305	wgs84	10	empty open		NA	NA
Cormaranche	FRFCOR	Autumn 2021	2021-10-11	H	2021-10-11	1	H-4	45.94175	5.628294	wgs84	10	empty open		NA	NA
Cormaranche	FRFCOR	Autumn 2021	2021-10-11	H	2021-10-11	1	H-5	45.94169	5.628305	wgs84	10	capture	Soricidae - Released	NA	NA
Cormaranche	FRFCOR	Autumn 2021	2021-10-11	H	2021-10-11	1	H-6	45.94159	5.628654	wgs84	10	capture	Apodemus sp - Released	NA	NA
Cormaranche	FRFCOR	Autumn 2021	2021-10-11	H	2021-10-11	1	H-7	45.94159	5.628654	wgs84	10	empty open		NA	NA
Cormaranche	FRFCOR	Autumn 2021	2021-10-11	H	2021-10-11	1	H-8	45.94159	5.628654	wgs84	10	empty open		NA	NA
Cormaranche	FRFCOR	Autumn 2021	2021-10-11	H	2021-10-11	1	H-9	45.94159	5.628654	wgs84	10	empty open		NA	NA
Cormaranche	FRFCOR	Autumn 2021	2021-10-11	H	2021-10-11	1	H-10	45.94159	5.628654	wgs84	10	capture	Apodemus sp	2021-10-11	NCHA001828
Cormaranche	FRFCOR	Autumn 2021	2021-10-11	H	2021-10-11	1	H-11	45.94178	5.62859	wgs84	10	empty open		NA	NA
Cormaranche	FRFCOR	Autumn 2021	2021-10-11	H	2021-10-11	1	H-12	45.9418	5.62847	wgs84	10	capture	Apodemus sp	2021-10-11	NCHA001827
Cormaranche	FRFCOR	Autumn 2021	2021-10-11	H	2021-10-11	1	H-13	45.94181	5.62844	wgs84	10	capture	Apodemus sp	2021-10-11	NCHA001816
Cormaranche	FRFCOR	Autumn 2021	2021-10-11	H	2021-10-11	1	H-14	45.94181	5.628521	wgs84	10	capture	Apodemus sp	2021-10-11	NCHA001826
Cormaranche	FRFCOR	Autumn 2021	2021-10-11	H	2021-10-11	1	H-15	45.94179	5.628513	wgs84	10	capture	Apodemus sp	2021-10-11	NCHA001815
Cormaranche	FRFCOR	Autumn 2021	2021-10-11	H	2021-10-11	1	H-16	45.94194	5.628533	wgs84	10	capture	Apodemus sp	2021-10-11	NCHA001819
Cormaranche	FRFCOR	Autumn 2021	2021-10-11	H	2021-10-11	1	H-17	45.94199	5.628593	wgs84	10	capture	Myodes glareolus	2021-10-11	NCHA001821
Cormaranche	FRFCOR	Autumn 2021	2021-10-11	H	2021-10-11	1	H-18	45.94202	5.628626	wgs84	10	empty open		NA	NA
Cormaranche	FRFCOR	Autumn 2021	2021-10-11	H	2021-10-11	1	H-19	45.94204	5.628484	wgs84	10	empty closed		NA	NA
Cormaranche	FRFCOR	Autumn 2021	2021-10-11	H	2021-10-11	1	H-20	45.94205	5.628485	wgs84	10	empty open		NA	NA
Cormaranche	FRFCOR	Autumn 2021	2021-10-11	H	2021-10-11	1	H-21	45.94175	5.628101	wgs84	10	empty open		NA	NA
Cormaranche	FRFCOR	Autumn 2021	2021-10-11	H	2021-10-12	2	H-1	45.94162	5.628097	wgs84	10	capture	Apodemus sp	2021-10-12	NCHA001890
Cormaranche	FRFCOR	Autumn 2021	2021-10-11	H	2021-10-12	2	H-3	45.94169	5.628305	wgs84	10	empty open		NA	NA
Cormaranche	FRFCOR	Autumn 2021	2021-10-11	H	2021-10-12	2	H-4	45.94175	5.628294	wgs84	10	capture	Apodemus sp	2021-10-12	NCHA001872
Cormaranche	FRFCOR	Autumn 2021	2021-10-11	H	2021-10-12	2	H-5	45.94169	5.628305	wgs84	10	empty open		NA	NA
Cormaranche	FRFCOR	Autumn 2021	2021-10-11	H	2021-10-12	2	H-6	45.94159	5.628654	wgs84	10	capture	Myodes glareolus - Released	NA	NA
Cormaranche	FRFCOR	Autumn 2021	2021-10-11	H	2021-10-12	2	H-7	45.94159	5.628654	wgs84	10	empty open		NA	NA
Cormaranche	FRFCOR	Autumn 2021	2021-10-11	H	2021-10-12	2	H-8	45.94159	5.628654	wgs84	10	capture	Myodes glareolus - Released	NA	NA
Cormaranche	FRFCOR	Autumn 2021	2021-10-11	H	2021-10-12	2	H-9	45.94159	5.628654	wgs84	10	empty open		NA	NA
Cormaranche	FRFCOR	Autumn 2021	2021-10-11	H	2021-10-12	2	H-10	45.94159	5.628654	wgs84	10	capture	Myodes glareolus - Released	NA	NA
Cormaranche	FRFCOR	Autumn 2021	2021-10-11	H	2021-10-12	2	H-11	45.94178	5.62859	wgs84	10	empty open		NA	NA
Cormaranche	FRFCOR	Autumn 2021	2021-10-11	H	2021-10-12	2	H-12	45.9418	5.62847	wgs84	10	empty open		NA	NA
Cormaranche	FRFCOR	Autumn 2021	2021-10-11	H	2021-10-12	2	H-13	45.94181	5.62844	wgs84	10	empty open		NA	NA
Cormaranche	FRFCOR	Autumn 2021	2021-10-11	H	2021-10-12	2	H-14	45.94181	5.628521	wgs84	10	capture	Myodes glareolus - Released	NA	NA
Cormaranche	FRFCOR	Autumn 2021	2021-10-11	H	2021-10-12	2	H-15	45.94179	5.628513	wgs84	10	empty open		NA	NA
Cormaranche	FRFCOR	Autumn 2021	2021-10-11	H	2021-10-12	2	H-16	45.94194	5.628533	wgs84	10	empty open		NA	NA
Cormaranche	FRFCOR	Autumn 2021	2021-10-11	H	2021-10-12	2	H-17	45.94199	5.628593	wgs84	10	empty open		NA	NA
Cormaranche	FRFCOR	Autumn 2021	2021-10-11	H	2021-10-12	2	H-18	45.94202	5.628626	wgs84	10	empty open		NA	NA
Cormaranche	FRFCOR	Autumn 2021	2021-10-11	H	2021-10-12	2	H-19	45.94204	5.628484	wgs84	10	empty open		NA	NA
Cormaranche	FRFCOR	Autumn 2021	2021-10-11	H	2021-10-12	2	H-20	45.94205	5.628485	wgs84	10	empty open		NA	NA
Cormaranche	FRFCOR	Autumn 2021	2021-10-11	H	2021-10-12	2	H-21	45.94175	5.628101	wgs84	10	empty open		NA	NA
Cormaranche	FRFCOR	Autumn 2021	2021-10-11	H	2021-10-13	3	H-1	45.94162	5.628097	wgs84	10	capture	Apodemus sp	2021-10-13	NCHA001894
Cormaranche	FRFCOR	Autumn 2021	2021-10-11	H	2021-10-13	3	H-2	45.94169	5.628305	wgs84	10	capture	Myodes glareolus - Released	NA	NA
Cormaranche	FRFCOR	Autumn 2021	2021-10-11	H	2021-10-13	3	H-3	45.94169	5.628305	wgs84	10	empty open		NA	NA
Cormaranche	FRFCOR	Autumn 2021	2021-10-11	H	2021-10-13	3	H-4	45.94175	5.628294	wgs84	10	capture	Myodes glareolus - Released	NA	NA
Cormaranche	FRFCOR	Autumn 2021	2021-10-11	H	2021-10-13	3	H-5	45.94169	5.628305	wgs84	10	capture	Soricidae - Released	NA	NA
Cormaranche	FRFCOR	Autumn 2021	2021-10-11	H	2021-10-13	3	H-6	45.94159	5.628654	wgs84	10	capture	Myodes glareolus - Released	NA	NA
Cormaranche	FRFCOR	Autumn 2021	2021-10-11	H	2021-10-13	3	H-7	45.94159	5.628654	wgs84	10	capture	Myodes glareolus - Released	NA	NA
Cormaranche	FRFCOR	Autumn 2021	2021-10-11	H	2021-10-13	3	H-8	45.94159	5.628654	wgs84	10	empty open		NA	NA
Cormaranche	FRFCOR	Autumn 2021	2021-10-11	H	2021-10-13	3	H-9	45.94159	5.628654	wgs84	10	empty open		NA	NA
Cormaranche	FRFCOR	Autumn 2021	2021-10-11	H	2021-10-13	3	H-10	45.94159	5.628654	wgs84	10	capture	Myodes glareolus - Released	NA	NA
Cormaranche	FRFCOR	Autumn 2021	2021-10-11	H	2021-10-13	3	H-11	45.94178	5.62859	wgs84	10	empty open		NA	NA
Cormaranche	FRFCOR	Autumn 2021	2021-10-11	H	2021-10-13	3	H-12	45.9418	5.62847	wgs84	10	capture	Myodes glareolus - Released	NA	NA
Cormaranche	FRFCOR	Autumn 2021	2021-10-11	H	2021-10-13	3	H-13	45.94181	5.62844	wgs84	10	empty open		NA	NA
Cormaranche	FRFCOR	Autumn 2021	2021-10-11	H	2021-10-13	3	H-14	45.94181	5.628521	wgs84	10	capture	Myodes glareolus - Released	NA	NA
Cormaranche	FRFCOR	Autumn 2021	2021-10-11	H	2021-10-13	3	H-15	45.94179	5.628513	wgs84	10	capture	Myodes glareolus - Released	NA	NA
Cormaranche	FRFCOR	Autumn 2021	2021-10-11	H	2021-10-13	3	H-16	45.94194	5.628533	wgs84	10	empty open		NA	NA
Cormaranche	FRFCOR	Autumn 2021	2021-10-11	H	2021-10-13	3	H-17	45.94199	5.628593	wgs84	10	empty open		NA	NA
Cormaranche	FRFCOR	Autumn 2021	2021-10-11	H	2021-10-13	3	H-18	45.94202	5.628626	wgs84	10	empty open		NA	NA
Cormaranche	FRFCOR	Autumn 2021	2021-10-11	H	2021-10-13	3	H-19	45.94204	5.628484	wgs84	10	empty closed		NA	NA
Cormaranche	FRFCOR	Autumn 2021	2021-10-11	H	2021-10-13	3	H-20	45.94205	5.628485	wgs84	10	empty open		NA	NA
Cormaranche	FRFCOR	Autumn 2021	2021-10-11	H	2021-10-13	3	H-21	45.94175	5.628101	wgs84	10	empty open		NA	NA
Cormaranche	FRFCOR	Autumn 2021	2021-10-11	I	2021-10-11	1	I-1	45.94276	5.646638	wgs84	10	empty open		NA	NA
Cormaranche	FRFCOR	Autumn 2021	2021-10-11	I	2021-10-11	1	I-2	45.94276	5.646638	wgs84	10	empty open		NA	NA
Cormaranche	FRFCOR	Autumn 2021	2021-10-11	I	2021-10-11	1	I-3	45.94276	5.646638	wgs84	10	empty open		NA	NA
Cormaranche	FRFCOR	Autumn 2021	2021-10-11	I	2021-10-11	1	I-4	45.94276	5.646638	wgs84	10	empty open		NA	NA
Cormaranche	FRFCOR	Autumn 2021	2021-10-11	I	2021-10-11	1	I-5	45.94276	5.646638	wgs84	10	empty open		NA	NA
Cormaranche	FRFCOR	Autumn 2021	2021-10-11	I	2021-10-11	1	I-6	45.94276	5.646638	wgs84	10	empty open		NA	NA
Cormaranche	FRFCOR	Autumn 2021	2021-10-11	I	2021-10-11	1	I-7	45.94276	5.646638	wgs84	10	empty open		NA	NA
Cormaranche	FRFCOR	Autumn 2021	2021-10-11	I	2021-10-11	1	I-8	45.94276	5.646638	wgs84	10	empty open		NA	NA
Cormaranche	FRFCOR	Autumn 2021	2021-10-11	I	2021-10-11	1	I-9	45.94306	5.646816	wgs84	10	empty open		NA	NA
Cormaranche	FRFCOR	Autumn 2021	2021-10-11	I	2021-10-11	1	I-10	45.94301	5.646794	wgs84	10	capture	Apodemus sp	2021-10-11	NCHA001841
Cormaranche	FRFCOR	Autumn 2021	2021-10-11	I	2021-10-11	1	I-11	45.94302	5.646783	wgs84	10	empty open		NA	NA
Cormaranche	FRFCOR	Autumn 2021	2021-10-11	I	2021-10-11	1	I-12	45.94302	5.646783	wgs84	10	empty closed		NA	NA
Cormaranche	FRFCOR	Autumn 2021	2021-10-11	I	2021-10-11	1	I-13	45.94302	5.646783	wgs84	10	empty open		NA	NA
Cormaranche	FRFCOR	Autumn 2021	2021-10-11	I	2021-10-11	1	I-14	45.94302	5.646783	wgs84	10	empty open		NA	NA
Cormaranche	FRFCOR	Autumn 2021	2021-10-11	I	2021-10-11	1	I-15	45.94302	5.646783	wgs84	10	capture	Myodes glareolus	2021-10-11	NCHA001840
Cormaranche	FRFCOR	Autumn 2021	2021-10-11	I	2021-10-11	1	I-16	45.9432	5.646543	wgs84	10	empty closed		NA	NA
Cormaranche	FRFCOR	Autumn 2021	2021-10-11	I	2021-10-11	1	I-17	45.94327	5.646546	wgs84	10	empty closed		NA	NA
Cormaranche	FRFCOR	Autumn 2021	2021-10-11	I	2021-10-11	1	I-18	45.94325	5.646585	wgs84	10	empty open		NA	NA
Cormaranche	FRFCOR	Autumn 2021	2021-10-11	I	2021-10-11	1	I-19	45.94326	5.646556	wgs84	10	capture	Myodes glareolus	2021-10-11	NCHA001838
Cormaranche	FRFCOR	Autumn 2021	2021-10-11	I	2021-10-11	1	I-20	45.94331	5.646563	wgs84	10	empty open		NA	NA
Cormaranche	FRFCOR	Autumn 2021	2021-10-11	I	2021-10-11	1	I-21	45.94261	5.646801	wgs84	10	empty open		NA	NA
Cormaranche	FRFCOR	Autumn 2021	2021-10-11	I	2021-10-12	2	I-1	45.94276	5.646638	wgs84	10	empty open		NA	NA
Cormaranche	FRFCOR	Autumn 2021	2021-10-11	I	2021-10-12	2	I-2	45.94276	5.646638	wgs84	10	empty open		NA	NA
Cormaranche	FRFCOR	Autumn 2021	2021-10-11	I	2021-10-12	2	I-3	45.94276	5.646638	wgs84	10	empty open		NA	NA
Cormaranche	FRFCOR	Autumn 2021	2021-10-11	I	2021-10-12	2	I-4	45.94276	5.646638	wgs84	10	capture	Myodes glareolus - Released	NA	NA
Cormaranche	FRFCOR	Autumn 2021	2021-10-11	I	2021-10-12	2	I-5	45.94276	5.646638	wgs84	10	empty open		NA	NA
Cormaranche	FRFCOR	Autumn 2021	2021-10-11	I	2021-10-12	2	I-6	45.94276	5.646638	wgs84	10	empty closed		NA	NA
Cormaranche	FRFCOR	Autumn 2021	2021-10-11	I	2021-10-12	2	I-7	45.94276	5.646638	wgs84	10	empty open		NA	NA
Cormaranche	FRFCOR	Autumn 2021	2021-10-11	I	2021-10-12	2	I-8	45.94276	5.646638	wgs84	10	empty open		NA	NA
Cormaranche	FRFCOR	Autumn 2021	2021-10-11	I	2021-10-12	2	I-9	45.94306	5.646816	wgs84	10	empty open		NA	NA
Cormaranche	FRFCOR	Autumn 2021	2021-10-11	I	2021-10-12	2	I-10	45.94301	5.646794	wgs84	10	empty open		NA	NA
Cormaranche	FRFCOR	Autumn 2021	2021-10-11	I	2021-10-12	2	I-11	45.94302	5.646783	wgs84	10	empty open		NA	NA
Cormaranche	FRFCOR	Autumn 2021	2021-10-11	I	2021-10-12	2	I-12	45.94302	5.646783	wgs84	10	empty open		NA	NA
Cormaranche	FRFCOR	Autumn 2021	2021-10-11	I	2021-10-12	2	I-13	45.94302	5.646783	wgs84	10	empty open		NA	NA
Cormaranche	FRFCOR	Autumn 2021	2021-10-11	I	2021-10-12	2	I-14	45.94302	5.646783	wgs84	10	empty open		NA	NA
Cormaranche	FRFCOR	Autumn 2021	2021-10-11	I	2021-10-12	2	I-15	45.94302	5.646783	wgs84	10	empty closed		NA	NA
Cormaranche	FRFCOR	Autumn 2021	2021-10-11	I	2021-10-12	2	I-16	45.9432	5.646543	wgs84	10	empty open		NA	NA
Cormaranche	FRFCOR	Autumn 2021	2021-10-11	I	2021-10-12	2	I-17	45.94327	5.646546	wgs84	10	empty open		NA	NA
Cormaranche	FRFCOR	Autumn 2021	2021-10-11	I	2021-10-12	2	I-18	45.94325	5.646585	wgs84	10	capture	Myodes glareolus - Released	NA	NA
Cormaranche	FRFCOR	Autumn 2021	2021-10-11	I	2021-10-12	2	I-19	45.94326	5.646556	wgs84	10	capture	Apodemus sp	2021-10-12	NCHA001871
Cormaranche	FRFCOR	Autumn 2021	2021-10-11	I	2021-10-12	2	I-20	45.94331	5.646563	wgs84	10	empty open		NA	NA
Cormaranche	FRFCOR	Autumn 2021	2021-10-11	I	2021-10-12	2	I-21	45.94261	5.646801	wgs84	10	empty open		NA	NA
Cormaranche	FRFCOR	Autumn 2021	2021-10-11	I	2021-10-13	3	I-1	45.94276	5.646638	wgs84	10	empty open		NA	NA
Cormaranche	FRFCOR	Autumn 2021	2021-10-11	I	2021-10-13	3	I-2	45.94276	5.646638	wgs84	10	empty open		NA	NA
Cormaranche	FRFCOR	Autumn 2021	2021-10-11	I	2021-10-13	3	I-3	45.94276	5.646638	wgs84	10	empty open		NA	NA
Cormaranche	FRFCOR	Autumn 2021	2021-10-11	I	2021-10-13	3	I-4	45.94276	5.646638	wgs84	10	empty open		NA	NA
Cormaranche	FRFCOR	Autumn 2021	2021-10-11	I	2021-10-13	3	I-5	45.94276	5.646638	wgs84	10	empty open		NA	NA
Cormaranche	FRFCOR	Autumn 2021	2021-10-11	I	2021-10-13	3	I-6	45.94276	5.646638	wgs84	10	capture	Myodes glareolus - Released	NA	NA
Cormaranche	FRFCOR	Autumn 2021	2021-10-11	I	2021-10-13	3	I-7	45.94276	5.646638	wgs84	10	empty open		NA	NA
Cormaranche	FRFCOR	Autumn 2021	2021-10-11	I	2021-10-13	3	I-8	45.94276	5.646638	wgs84	10	empty open		NA	NA
Cormaranche	FRFCOR	Autumn 2021	2021-10-11	I	2021-10-13	3	I-9	45.94306	5.646816	wgs84	10	empty closed		NA	NA
Cormaranche	FRFCOR	Autumn 2021	2021-10-11	I	2021-10-13	3	I-10	45.94301	5.646794	wgs84	10	empty open		NA	NA
Cormaranche	FRFCOR	Autumn 2021	2021-10-11	I	2021-10-13	3	I-11	45.94302	5.646783	wgs84	10	empty open		NA	NA
Cormaranche	FRFCOR	Autumn 2021	2021-10-11	I	2021-10-13	3	I-12	45.94302	5.646783	wgs84	10	capture	Myodes glareolus - Released	NA	NA
Cormaranche	FRFCOR	Autumn 2021	2021-10-11	I	2021-10-13	3	I-13	45.94302	5.646783	wgs84	10	empty open		NA	NA
Cormaranche	FRFCOR	Autumn 2021	2021-10-11	I	2021-10-13	3	I-14	45.94302	5.646783	wgs84	10	empty open		NA	NA
Cormaranche	FRFCOR	Autumn 2021	2021-10-11	I	2021-10-13	3	I-15	45.94302	5.646783	wgs84	10	empty open		NA	NA
Cormaranche	FRFCOR	Autumn 2021	2021-10-11	I	2021-10-13	3	I-16	45.9432	5.646543	wgs84	10	capture	Apodemus sp	2021-10-13	NCHA001892
Cormaranche	FRFCOR	Autumn 2021	2021-10-11	I	2021-10-13	3	I-17	45.94327	5.646546	wgs84	10	empty open		NA	NA
Cormaranche	FRFCOR	Autumn 2021	2021-10-11	I	2021-10-13	3	I-18	45.94325	5.646585	wgs84	10	empty closed		NA	NA
Cormaranche	FRFCOR	Autumn 2021	2021-10-11	I	2021-10-13	3	I-19	45.94326	5.646556	wgs84	10	empty closed		NA	NA
Cormaranche	FRFCOR	Autumn 2021	2021-10-11	I	2021-10-13	3	I-20	45.94331	5.646563	wgs84	10	capture	Myodes glareolus - Released	NA	NA
Cormaranche	FRFCOR	Autumn 2021	2021-10-11	I	2021-10-13	3	I-21	45.94261	5.646801	wgs84	10	empty closed		NA	NA
Cormaranche	FRFCOR	Autumn 2021	2021-10-11	J	2021-10-11	1	J-1	45.9473	5.638229	wgs84	10	empty open		NA	NA
Cormaranche	FRFCOR	Autumn 2021	2021-10-11	J	2021-10-11	1	J-2	45.94726	5.638229	wgs84	10	empty open		NA	NA
Cormaranche	FRFCOR	Autumn 2021	2021-10-11	J	2021-10-11	1	J-3	45.94724	5.638207	wgs84	10	empty open		NA	NA
Cormaranche	FRFCOR	Autumn 2021	2021-10-11	J	2021-10-11	1	J-4	45.94723	5.638194	wgs84	10	capture	Apodemus sp	2021-10-11	NCHA001829
Cormaranche	FRFCOR	Autumn 2021	2021-10-11	J	2021-10-11	1	J-5	45.94723	5.63817	wgs84	10	empty open		NA	NA
Cormaranche	FRFCOR	Autumn 2021	2021-10-11	J	2021-10-11	1	J-6	45.94715	5.63797	wgs84	10	empty open		NA	NA
Cormaranche	FRFCOR	Autumn 2021	2021-10-11	J	2021-10-11	1	J-7	45.94715	5.63797	wgs84	10	empty open		NA	NA
Cormaranche	FRFCOR	Autumn 2021	2021-10-11	J	2021-10-11	1	J-8	45.94715	5.63797	wgs84	10	empty open		NA	NA
Cormaranche	FRFCOR	Autumn 2021	2021-10-11	J	2021-10-11	1	J-9	45.94715	5.63797	wgs84	10	empty open		NA	NA
Cormaranche	FRFCOR	Autumn 2021	2021-10-11	J	2021-10-11	1	J-10	45.94715	5.63797	wgs84	10	empty open		NA	NA
Cormaranche	FRFCOR	Autumn 2021	2021-10-11	J	2021-10-11	1	J-11	45.94715	5.63797	wgs84	10	empty open		NA	NA
Cormaranche	FRFCOR	Autumn 2021	2021-10-11	J	2021-10-11	1	J-12	45.94715	5.63797	wgs84	10	empty open		NA	NA
Cormaranche	FRFCOR	Autumn 2021	2021-10-11	J	2021-10-11	1	J-13	45.94715	5.63797	wgs84	10	capture	Apodemus sp	2021-10-11	NCHA001831
Cormaranche	FRFCOR	Autumn 2021	2021-10-11	J	2021-10-11	1	J-14	45.94715	5.63797	wgs84	10	capture	Apodemus sp	2021-10-11	NCHA001832
Cormaranche	FRFCOR	Autumn 2021	2021-10-11	J	2021-10-11	1	J-15	45.94715	5.63797	wgs84	10	empty open		NA	NA
Cormaranche	FRFCOR	Autumn 2021	2021-10-11	J	2021-10-11	1	J-16	45.94715	5.63797	wgs84	10	empty open		NA	NA
Cormaranche	FRFCOR	Autumn 2021	2021-10-11	J	2021-10-11	1	J-17	45.94715	5.63797	wgs84	10	capture	Apodemus sp	2021-10-11	NCHA001835
Cormaranche	FRFCOR	Autumn 2021	2021-10-11	J	2021-10-11	1	J-18	45.94715	5.63797	wgs84	10	empty open		NA	NA
Cormaranche	FRFCOR	Autumn 2021	2021-10-11	J	2021-10-11	1	J-19	45.94715	5.63797	wgs84	10	empty open		NA	NA
Cormaranche	FRFCOR	Autumn 2021	2021-10-11	J	2021-10-11	1	J-20	45.94715	5.63797	wgs84	10	empty open		NA	NA
Cormaranche	FRFCOR	Autumn 2021	2021-10-11	J	2021-10-11	1	J-21	45.94756	5.638401	wgs84	10	empty open		NA	NA
Cormaranche	FRFCOR	Autumn 2021	2021-10-11	J	2021-10-12	2	J-1	45.9473	5.638229	wgs84	10	empty closed		NA	NA
Cormaranche	FRFCOR	Autumn 2021	2021-10-11	J	2021-10-12	2	J-2	45.94726	5.638229	wgs84	10	empty open		NA	NA
Cormaranche	FRFCOR	Autumn 2021	2021-10-11	J	2021-10-12	2	J-3	45.94724	5.638207	wgs84	10	empty open		NA	NA
Cormaranche	FRFCOR	Autumn 2021	2021-10-11	J	2021-10-12	2	J-4	45.94723	5.638194	wgs84	10	capture	Apodemus sp	2021-10-12	NCHA001868
Cormaranche	FRFCOR	Autumn 2021	2021-10-11	J	2021-10-12	2	J-5	45.94723	5.63817	wgs84	10	empty open		NA	NA
Cormaranche	FRFCOR	Autumn 2021	2021-10-11	J	2021-10-12	2	J-6	45.94715	5.63797	wgs84	10	empty open		NA	NA
Cormaranche	FRFCOR	Autumn 2021	2021-10-11	J	2021-10-12	2	J-7	45.94715	5.63797	wgs84	10	empty open		NA	NA
Cormaranche	FRFCOR	Autumn 2021	2021-10-11	J	2021-10-12	2	J-8	45.94715	5.63797	wgs84	10	capture	Apodemus sp	2021-10-12	NCHA001869
Cormaranche	FRFCOR	Autumn 2021	2021-10-11	J	2021-10-12	2	J-9	45.94715	5.63797	wgs84	10	empty open		NA	NA
Cormaranche	FRFCOR	Autumn 2021	2021-10-11	J	2021-10-12	2	J-10	45.94715	5.63797	wgs84	10	empty open		NA	NA
Cormaranche	FRFCOR	Autumn 2021	2021-10-11	J	2021-10-12	2	J-11	45.94715	5.63797	wgs84	10	empty open		NA	NA
Cormaranche	FRFCOR	Autumn 2021	2021-10-11	J	2021-10-12	2	J-12	45.94715	5.63797	wgs84	10	empty open		NA	NA
Cormaranche	FRFCOR	Autumn 2021	2021-10-11	J	2021-10-12	2	J-13	45.94715	5.63797	wgs84	10	empty open		NA	NA
Cormaranche	FRFCOR	Autumn 2021	2021-10-11	J	2021-10-12	2	J-14	45.94715	5.63797	wgs84	10	empty closed		NA	NA
Cormaranche	FRFCOR	Autumn 2021	2021-10-11	J	2021-10-12	2	J-15	45.94715	5.63797	wgs84	10	empty open		NA	NA
Cormaranche	FRFCOR	Autumn 2021	2021-10-11	J	2021-10-12	2	J-16	45.94715	5.63797	wgs84	10	empty open		NA	NA
Cormaranche	FRFCOR	Autumn 2021	2021-10-11	J	2021-10-12	2	J-17	45.94715	5.63797	wgs84	10	capture	Apodemus sp	2021-10-12	NCHA001870
Cormaranche	FRFCOR	Autumn 2021	2021-10-11	J	2021-10-12	2	J-18	45.94715	5.63797	wgs84	10	empty open		NA	NA
Cormaranche	FRFCOR	Autumn 2021	2021-10-11	J	2021-10-12	2	J-19	45.94715	5.63797	wgs84	10	empty open		NA	NA
Cormaranche	FRFCOR	Autumn 2021	2021-10-11	J	2021-10-12	2	J-20	45.94715	5.63797	wgs84	10	empty open		NA	NA
Cormaranche	FRFCOR	Autumn 2021	2021-10-11	J	2021-10-12	2	J-21	45.94756	5.638401	wgs84	10	empty open		NA	NA
Cormaranche	FRFCOR	Autumn 2021	2021-10-11	J	2021-10-13	3	J-1	45.9473	5.638229	wgs84	10	empty open		NA	NA
Cormaranche	FRFCOR	Autumn 2021	2021-10-11	J	2021-10-13	3	J-2	45.94726	5.638229	wgs84	10	empty open		NA	NA
Cormaranche	FRFCOR	Autumn 2021	2021-10-11	J	2021-10-13	3	J-3	45.94724	5.638207	wgs84	10	empty open		NA	NA
Cormaranche	FRFCOR	Autumn 2021	2021-10-11	J	2021-10-13	3	J-4	45.94723	5.638194	wgs84	10	capture	Myodes glareolus - Released	NA	NA
Cormaranche	FRFCOR	Autumn 2021	2021-10-11	J	2021-10-13	3	J-5	45.94723	5.63817	wgs84	10	capture	Myodes glareolus - Released	NA	NA
Cormaranche	FRFCOR	Autumn 2021	2021-10-11	J	2021-10-13	3	J-6	45.94715	5.63797	wgs84	10	capture	Myodes glareolus - Released	NA	NA
Cormaranche	FRFCOR	Autumn 2021	2021-10-11	J	2021-10-13	3	J-7	45.94715	5.63797	wgs84	10	empty open		NA	NA
Cormaranche	FRFCOR	Autumn 2021	2021-10-11	J	2021-10-13	3	J-8	45.94715	5.63797	wgs84	10	capture	Apodemus sp	2021-10-13	NCHA001893
Cormaranche	FRFCOR	Autumn 2021	2021-10-11	J	2021-10-13	3	J-9	45.94715	5.63797	wgs84	10	empty open		NA	NA
Cormaranche	FRFCOR	Autumn 2021	2021-10-11	J	2021-10-13	3	J-10	45.94715	5.63797	wgs84	10	empty open		NA	NA
Cormaranche	FRFCOR	Autumn 2021	2021-10-11	J	2021-10-13	3	J-11	45.94715	5.63797	wgs84	10	empty open		NA	NA
Cormaranche	FRFCOR	Autumn 2021	2021-10-11	J	2021-10-13	3	J-12	45.94715	5.63797	wgs84	10	empty closed		NA	NA
Cormaranche	FRFCOR	Autumn 2021	2021-10-11	J	2021-10-13	3	J-13	45.94715	5.63797	wgs84	10	capture	Apodemus sp - Released	NA	NA
Cormaranche	FRFCOR	Autumn 2021	2021-10-11	J	2021-10-13	3	J-14	45.94715	5.63797	wgs84	10	empty open		NA	NA
Cormaranche	FRFCOR	Autumn 2021	2021-10-11	J	2021-10-13	3	J-15	45.94715	5.63797	wgs84	10	empty open		NA	NA
Cormaranche	FRFCOR	Autumn 2021	2021-10-11	J	2021-10-13	3	J-16	45.94715	5.63797	wgs84	10	empty open		NA	NA
Cormaranche	FRFCOR	Autumn 2021	2021-10-11	J	2021-10-13	3	J-17	45.94715	5.63797	wgs84	10	capture	Apodemus sp - Released	NA	NA
Cormaranche	FRFCOR	Autumn 2021	2021-10-11	J	2021-10-13	3	J-18	45.94715	5.63797	wgs84	10	empty open		NA	NA
Cormaranche	FRFCOR	Autumn 2021	2021-10-11	J	2021-10-13	3	J-19	45.94715	5.63797	wgs84	10	empty open		NA	NA
Cormaranche	FRFCOR	Autumn 2021	2021-10-11	J	2021-10-13	3	J-20	45.94715	5.63797	wgs84	10	empty open		NA	NA
Cormaranche	FRFCOR	Autumn 2021	2021-10-11	J	2021-10-13	3	J-21	45.94756	5.638401	wgs84	10	empty open		NA	NA
Cormaranche	FRFCOR	Autumn 2021	2021-10-11	K	2021-10-11	1	K-1	45.93381	5.61753	wgs84	10	empty open		NA	NA
Cormaranche	FRFCOR	Autumn 2021	2021-10-11	K	2021-10-11	1	K-2	45.93368	5.617525	wgs84	10	empty closed		NA	NA
Cormaranche	FRFCOR	Autumn 2021	2021-10-11	K	2021-10-11	1	K-3	45.93363	5.617519	wgs84	10	empty open		NA	NA
Cormaranche	FRFCOR	Autumn 2021	2021-10-11	K	2021-10-11	1	K-4	45.93358	5.617532	wgs84	10	capture	Apodemus sp	2021-10-11	NCHA001853
Cormaranche	FRFCOR	Autumn 2021	2021-10-11	K	2021-10-11	1	K-5	45.93357	5.61754	wgs84	10	empty open		NA	NA
Cormaranche	FRFCOR	Autumn 2021	2021-10-11	K	2021-10-11	1	K-6	45.93337	5.61778	wgs84	10	capture	Myodes glareolus	2021-10-11	NCHA001857
Cormaranche	FRFCOR	Autumn 2021	2021-10-11	K	2021-10-11	1	K-7	45.93337	5.61778	wgs84	10	capture	Apodemus sp	2021-10-11	NCHA001854
Cormaranche	FRFCOR	Autumn 2021	2021-10-11	K	2021-10-11	1	K-8	45.93337	5.61778	wgs84	10	capture	Myodes glareolus	2021-10-11	NCHA001856
Cormaranche	FRFCOR	Autumn 2021	2021-10-11	K	2021-10-11	1	K-9	45.93338	5.617918	wgs84	10	empty open		NA	NA
Cormaranche	FRFCOR	Autumn 2021	2021-10-11	K	2021-10-11	1	K-10	45.93336	5.617986	wgs84	10	empty closed		NA	NA
Cormaranche	FRFCOR	Autumn 2021	2021-10-11	K	2021-10-11	1	K-11	45.93333	5.61814	wgs84	10	empty open		NA	NA
Cormaranche	FRFCOR	Autumn 2021	2021-10-11	K	2021-10-11	1	K-12	45.93331	5.618164	wgs84	10	capture	Soricidae - Dead in the trap	2022-07-05	JPRA000019
Cormaranche	FRFCOR	Autumn 2021	2021-10-11	K	2021-10-11	1	K-13	45.93326	5.618257	wgs84	10	capture	Myodes glareolus	2021-10-11	NCHA001849
Cormaranche	FRFCOR	Autumn 2021	2021-10-11	K	2021-10-11	1	K-14	45.93313	5.61823	wgs84	10	capture	Apodemus sp	2021-10-11	NCHA001852
Cormaranche	FRFCOR	Autumn 2021	2021-10-11	K	2021-10-11	1	K-15	45.93322	5.618368	wgs84	10	empty open		NA	NA
Cormaranche	FRFCOR	Autumn 2021	2021-10-11	K	2021-10-11	1	K-16	45.93322	5.618368	wgs84	10	empty open		NA	NA
Cormaranche	FRFCOR	Autumn 2021	2021-10-11	K	2021-10-11	1	K-17	45.93322	5.618368	wgs84	10	capture	Myodes glareolus	2021-10-11	NCHA001850
Cormaranche	FRFCOR	Autumn 2021	2021-10-11	K	2021-10-11	1	K-18	45.93322	5.618368	wgs84	10	empty closed		NA	NA
Cormaranche	FRFCOR	Autumn 2021	2021-10-11	K	2021-10-11	1	K-19	45.93322	5.618368	wgs84	10	empty open		NA	NA
Cormaranche	FRFCOR	Autumn 2021	2021-10-11	K	2021-10-11	1	K-20	45.93322	5.618368	wgs84	10	capture	Apodemus sp	2021-10-11	NCHA001862
Cormaranche	FRFCOR	Autumn 2021	2021-10-11	K	2021-10-11	1	K-21	45.93371	5.617519	wgs84	10	empty open		NA	NA
Cormaranche	FRFCOR	Autumn 2021	2021-10-11	K	2021-10-12	2	K-1	45.93381	5.61753	wgs84	10	empty open		NA	NA
Cormaranche	FRFCOR	Autumn 2021	2021-10-11	K	2021-10-12	2	K-2	45.93368	5.617525	wgs84	10	empty open		NA	NA
Cormaranche	FRFCOR	Autumn 2021	2021-10-11	K	2021-10-12	2	K-3	45.93363	5.617519	wgs84	10	empty open		NA	NA
Cormaranche	FRFCOR	Autumn 2021	2021-10-11	K	2021-10-12	2	K-4	45.93358	5.617532	wgs84	10	empty open		NA	NA
Cormaranche	FRFCOR	Autumn 2021	2021-10-11	K	2021-10-12	2	K-5	45.93357	5.61754	wgs84	10	empty open		NA	NA
Cormaranche	FRFCOR	Autumn 2021	2021-10-11	K	2021-10-12	2	K-6	45.93337	5.61778	wgs84	10	capture	Apodemus sp	2021-10-12	NCHA001882
Cormaranche	FRFCOR	Autumn 2021	2021-10-11	K	2021-10-12	2	K-7	45.93337	5.61778	wgs84	10	capture	Myodes glareolus - Released	NA	NA
Cormaranche	FRFCOR	Autumn 2021	2021-10-11	K	2021-10-12	2	K-8	45.93337	5.61778	wgs84	10	empty closed		NA	NA
Cormaranche	FRFCOR	Autumn 2021	2021-10-11	K	2021-10-12	2	K-9	45.93338	5.617918	wgs84	10	empty open		NA	NA
Cormaranche	FRFCOR	Autumn 2021	2021-10-11	K	2021-10-12	2	K-10	45.93336	5.617986	wgs84	10	empty closed		NA	NA
Cormaranche	FRFCOR	Autumn 2021	2021-10-11	K	2021-10-12	2	K-11	45.93333	5.61814	wgs84	10	empty open		NA	NA
Cormaranche	FRFCOR	Autumn 2021	2021-10-11	K	2021-10-12	2	K-12	45.93331	5.618164	wgs84	10	capture	Myodes glareolus - Released	NA	NA
Cormaranche	FRFCOR	Autumn 2021	2021-10-11	K	2021-10-12	2	K-13	45.93326	5.618257	wgs84	10	empty open		NA	NA
Cormaranche	FRFCOR	Autumn 2021	2021-10-11	K	2021-10-12	2	K-14	45.93313	5.61823	wgs84	10	empty closed		NA	NA
Cormaranche	FRFCOR	Autumn 2021	2021-10-11	K	2021-10-12	2	K-15	45.93322	5.618368	wgs84	10	empty open		NA	NA
Cormaranche	FRFCOR	Autumn 2021	2021-10-11	K	2021-10-12	2	K-16	45.93322	5.618368	wgs84	10	empty closed		NA	NA
Cormaranche	FRFCOR	Autumn 2021	2021-10-11	K	2021-10-12	2	K-17	45.93322	5.618368	wgs84	10	capture	Myodes glareolus - Released	NA	NA
Cormaranche	FRFCOR	Autumn 2021	2021-10-11	K	2021-10-12	2	K-18	45.93322	5.618368	wgs84	10	empty open		NA	NA
Cormaranche	FRFCOR	Autumn 2021	2021-10-11	K	2021-10-12	2	K-19	45.93322	5.618368	wgs84	10	empty open		NA	NA
Cormaranche	FRFCOR	Autumn 2021	2021-10-11	K	2021-10-12	2	K-20	45.93322	5.618368	wgs84	10	capture	Myodes glareolus - Dead in the trap	NA	NA
Cormaranche	FRFCOR	Autumn 2021	2021-10-11	K	2021-10-12	2	K-21	45.93371	5.617519	wgs84	10	empty open		NA	NA
Cormaranche	FRFCOR	Autumn 2021	2021-10-11	K	2021-10-13	3	K-1	45.93381	5.61753	wgs84	10	capture	Myodes glareolus - Released	NA	NA
Cormaranche	FRFCOR	Autumn 2021	2021-10-11	K	2021-10-13	3	K-2	45.93368	5.617525	wgs84	10	empty open		NA	NA
Cormaranche	FRFCOR	Autumn 2021	2021-10-11	K	2021-10-13	3	K-3	45.93363	5.617519	wgs84	10	capture	Myodes glareolus - Released	NA	NA
Cormaranche	FRFCOR	Autumn 2021	2021-10-11	K	2021-10-13	3	K-4	45.93358	5.617532	wgs84	10	empty open		NA	NA
Cormaranche	FRFCOR	Autumn 2021	2021-10-11	K	2021-10-13	3	K-5	45.93357	5.61754	wgs84	10	empty open		NA	NA
Cormaranche	FRFCOR	Autumn 2021	2021-10-11	K	2021-10-13	3	K-6	45.93337	5.61778	wgs84	10	empty open		NA	NA
Cormaranche	FRFCOR	Autumn 2021	2021-10-11	K	2021-10-13	3	K-7	45.93337	5.61778	wgs84	10	capture	Apodemus sp - Released	NA	NA
Cormaranche	FRFCOR	Autumn 2021	2021-10-11	K	2021-10-13	3	K-8	45.93337	5.61778	wgs84	10	empty closed		NA	NA
Cormaranche	FRFCOR	Autumn 2021	2021-10-11	K	2021-10-13	3	K-9	45.93338	5.617918	wgs84	10	capture	Myodes glareolus - Released	NA	NA
Cormaranche	FRFCOR	Autumn 2021	2021-10-11	K	2021-10-13	3	K-10	45.93336	5.617986	wgs84	10	empty open		NA	NA
Cormaranche	FRFCOR	Autumn 2021	2021-10-11	K	2021-10-13	3	K-11	45.93333	5.61814	wgs84	10	empty closed		NA	NA
Cormaranche	FRFCOR	Autumn 2021	2021-10-11	K	2021-10-13	3	K-12	45.93331	5.618164	wgs84	10	capture	Apodemus sp - Released	NA	NA
Cormaranche	FRFCOR	Autumn 2021	2021-10-11	K	2021-10-13	3	K-13	45.93326	5.618257	wgs84	10	empty open		NA	NA
Cormaranche	FRFCOR	Autumn 2021	2021-10-11	K	2021-10-13	3	K-14	45.93313	5.61823	wgs84	10	capture	Myodes glareolus - Released	NA	NA
Cormaranche	FRFCOR	Autumn 2021	2021-10-11	K	2021-10-13	3	K-15	45.93322	5.618368	wgs84	10	empty open		NA	NA
Cormaranche	FRFCOR	Autumn 2021	2021-10-11	K	2021-10-13	3	K-16	45.93322	5.618368	wgs84	10	capture	Apodemus sp	2021-10-13	NCHA001899
Cormaranche	FRFCOR	Autumn 2021	2021-10-11	K	2021-10-13	3	K-17	45.93322	5.618368	wgs84	10	capture	Apodemus sp	2021-10-13	NCHA001898
Cormaranche	FRFCOR	Autumn 2021	2021-10-11	K	2021-10-13	3	K-18	45.93322	5.618368	wgs84	10	capture	Apodemus sp	2021-10-13	NCHA001901
Cormaranche	FRFCOR	Autumn 2021	2021-10-11	K	2021-10-13	3	K-19	45.93322	5.618368	wgs84	10	empty closed		NA	NA
Cormaranche	FRFCOR	Autumn 2021	2021-10-11	K	2021-10-13	3	K-20	45.93322	5.618368	wgs84	10	capture	Apodemus sp - Released	NA	NA
Cormaranche	FRFCOR	Autumn 2021	2021-10-11	K	2021-10-13	3	K-21	45.93371	5.617519	wgs84	10	empty open		NA	NA
Cormaranche	FRFCOR	Autumn 2021	2021-10-11	L	2021-10-11	1	L-1	45.93367	5.622617	wgs84	10	empty open		NA	NA
Cormaranche	FRFCOR	Autumn 2021	2021-10-11	L	2021-10-11	1	L-2	45.93364	5.622603	wgs84	10	empty open		NA	NA
Cormaranche	FRFCOR	Autumn 2021	2021-10-11	L	2021-10-11	1	L-3	45.93359	5.622627	wgs84	10	empty open		NA	NA
Cormaranche	FRFCOR	Autumn 2021	2021-10-11	L	2021-10-11	1	L-4	45.93342	5.622438	wgs84	10	empty open		NA	NA
Cormaranche	FRFCOR	Autumn 2021	2021-10-11	L	2021-10-11	1	L-5	45.93342	5.622438	wgs84	10	empty open		NA	NA
Cormaranche	FRFCOR	Autumn 2021	2021-10-11	L	2021-10-11	1	L-6	45.93342	5.622438	wgs84	10	capture	Myodes glareolus - Dead in the trap	NA	NA
Cormaranche	FRFCOR	Autumn 2021	2021-10-11	L	2021-10-11	1	L-7	45.93342	5.622438	wgs84	10	capture	Myodes glareolus	2021-10-11	NCHA001863
Cormaranche	FRFCOR	Autumn 2021	2021-10-11	L	2021-10-11	1	L-8	45.93342	5.622438	wgs84	10	empty open		NA	NA
Cormaranche	FRFCOR	Autumn 2021	2021-10-11	L	2021-10-11	1	L-9	45.93342	5.622438	wgs84	10	capture	Myodes glareolus	2021-10-11	NCHA001860
Cormaranche	FRFCOR	Autumn 2021	2021-10-11	L	2021-10-11	1	L-10	45.93342	5.622438	wgs84	10	empty open		NA	NA
Cormaranche	FRFCOR	Autumn 2021	2021-10-11	L	2021-10-11	1	L-11	45.93338	5.622075	wgs84	10	empty open		NA	NA
Cormaranche	FRFCOR	Autumn 2021	2021-10-11	L	2021-10-11	1	L-12	45.93325	5.621875	wgs84	10	empty open		NA	NA
Cormaranche	FRFCOR	Autumn 2021	2021-10-11	L	2021-10-11	1	L-13	45.93325	5.621875	wgs84	10	empty open		NA	NA
Cormaranche	FRFCOR	Autumn 2021	2021-10-11	L	2021-10-11	1	L-14	45.93325	5.621875	wgs84	10	empty open		NA	NA
Cormaranche	FRFCOR	Autumn 2021	2021-10-11	L	2021-10-11	1	L-15	45.93325	5.621875	wgs84	10	empty open		NA	NA
Cormaranche	FRFCOR	Autumn 2021	2021-10-11	L	2021-10-11	1	L-16	45.93325	5.621875	wgs84	10	empty open		NA	NA
Cormaranche	FRFCOR	Autumn 2021	2021-10-11	L	2021-10-11	1	L-17	45.93325	5.621875	wgs84	10	capture	Myodes glareolus	2021-10-11	NCHA001864
Cormaranche	FRFCOR	Autumn 2021	2021-10-11	L	2021-10-11	1	L-18	45.93299	5.621623	wgs84	10	empty open		NA	NA
Cormaranche	FRFCOR	Autumn 2021	2021-10-11	L	2021-10-11	1	L-19	45.93299	5.621623	wgs84	10	empty open		NA	NA
Cormaranche	FRFCOR	Autumn 2021	2021-10-11	L	2021-10-11	1	L-20	45.93299	5.621623	wgs84	10	empty open		NA	NA
Cormaranche	FRFCOR	Autumn 2021	2021-10-11	L	2021-10-11	1	L-21	45.93379	5.622609	wgs84	10	empty open		NA	NA
Cormaranche	FRFCOR	Autumn 2021	2021-10-11	L	2021-10-12	2	L-1	45.93367	5.622617	wgs84	10	empty open		NA	NA
Cormaranche	FRFCOR	Autumn 2021	2021-10-11	L	2021-10-12	2	L-2	45.93364	5.622603	wgs84	10	empty closed		NA	NA
Cormaranche	FRFCOR	Autumn 2021	2021-10-11	L	2021-10-12	2	L-3	45.93359	5.622627	wgs84	10	capture	Myodes glareolus	2021-10-12	NCHA001888
Cormaranche	FRFCOR	Autumn 2021	2021-10-11	L	2021-10-12	2	L-4	45.93342	5.622438	wgs84	10	empty open		NA	NA
Cormaranche	FRFCOR	Autumn 2021	2021-10-11	L	2021-10-12	2	L-5	45.93342	5.622438	wgs84	10	empty open		NA	NA
Cormaranche	FRFCOR	Autumn 2021	2021-10-11	L	2021-10-12	2	L-6	45.93342	5.622438	wgs84	10	empty open		NA	NA
Cormaranche	FRFCOR	Autumn 2021	2021-10-11	L	2021-10-12	2	L-7	45.93342	5.622438	wgs84	10	capture	Apodemus sp	2021-10-12	NCHA001886
Cormaranche	FRFCOR	Autumn 2021	2021-10-11	L	2021-10-12	2	L-8	45.93342	5.622438	wgs84	10	empty open		NA	NA
Cormaranche	FRFCOR	Autumn 2021	2021-10-11	L	2021-10-12	2	L-9	45.93342	5.622438	wgs84	10	empty open		NA	NA
Cormaranche	FRFCOR	Autumn 2021	2021-10-11	L	2021-10-12	2	L-10	45.93342	5.622438	wgs84	10	empty open		NA	NA
Cormaranche	FRFCOR	Autumn 2021	2021-10-11	L	2021-10-12	2	L-11	45.93338	5.622075	wgs84	10	empty open		NA	NA
Cormaranche	FRFCOR	Autumn 2021	2021-10-11	L	2021-10-12	2	L-12	45.93325	5.621875	wgs84	10	empty open		NA	NA
Cormaranche	FRFCOR	Autumn 2021	2021-10-11	L	2021-10-12	2	L-13	45.93325	5.621875	wgs84	10	empty closed		NA	NA
Cormaranche	FRFCOR	Autumn 2021	2021-10-11	L	2021-10-12	2	L-14	45.93325	5.621875	wgs84	10	empty open		NA	NA
Cormaranche	FRFCOR	Autumn 2021	2021-10-11	L	2021-10-12	2	L-15	45.93325	5.621875	wgs84	10	empty closed		NA	NA
Cormaranche	FRFCOR	Autumn 2021	2021-10-11	L	2021-10-12	2	L-16	45.93325	5.621875	wgs84	10	empty open		NA	NA
Cormaranche	FRFCOR	Autumn 2021	2021-10-11	L	2021-10-12	2	L-17	45.93325	5.621875	wgs84	10	capture	Myodes glareolus	2021-10-12	NCHA001885
Cormaranche	FRFCOR	Autumn 2021	2021-10-11	L	2021-10-12	2	L-18	45.93299	5.621623	wgs84	10	empty open		NA	NA
Cormaranche	FRFCOR	Autumn 2021	2021-10-11	L	2021-10-12	2	L-19	45.93299	5.621623	wgs84	10	capture	Myodes glareolus	2021-10-12	NCHA001880
Cormaranche	FRFCOR	Autumn 2021	2021-10-11	L	2021-10-12	2	L-20	45.93299	5.621623	wgs84	10	capture	Myodes glareolus	2021-10-12	NCHA001883
Cormaranche	FRFCOR	Autumn 2021	2021-10-11	L	2021-10-12	2	L-21	45.93379	5.622609	wgs84	10	empty open		NA	NA
Cormaranche	FRFCOR	Autumn 2021	2021-10-11	L	2021-10-13	3	L-1	45.93367	5.622617	wgs84	10	empty open		NA	NA
Cormaranche	FRFCOR	Autumn 2021	2021-10-11	L	2021-10-13	3	L-2	45.93364	5.622603	wgs84	10	empty open		NA	NA
Cormaranche	FRFCOR	Autumn 2021	2021-10-11	L	2021-10-13	3	L-3	45.93359	5.622627	wgs84	10	capture	Myodes glareolus - Released	NA	NA
Cormaranche	FRFCOR	Autumn 2021	2021-10-11	L	2021-10-13	3	L-4	45.93342	5.622438	wgs84	10	capture	Apodemus sp	2021-10-13	NCHA001902
Cormaranche	FRFCOR	Autumn 2021	2021-10-11	L	2021-10-13	3	L-5	45.93342	5.622438	wgs84	10	empty open		NA	NA
Cormaranche	FRFCOR	Autumn 2021	2021-10-11	L	2021-10-13	3	L-6	45.93342	5.622438	wgs84	10	empty closed		NA	NA
Cormaranche	FRFCOR	Autumn 2021	2021-10-11	L	2021-10-13	3	L-7	45.93342	5.622438	wgs84	10	empty open		NA	NA
Cormaranche	FRFCOR	Autumn 2021	2021-10-11	L	2021-10-13	3	L-8	45.93342	5.622438	wgs84	10	empty open		NA	NA
Cormaranche	FRFCOR	Autumn 2021	2021-10-11	L	2021-10-13	3	L-9	45.93342	5.622438	wgs84	10	capture	Apodemus sp	2021-10-13	NCHA001900
Cormaranche	FRFCOR	Autumn 2021	2021-10-11	L	2021-10-13	3	L-10	45.93342	5.622438	wgs84	10	empty open		NA	NA
Cormaranche	FRFCOR	Autumn 2021	2021-10-11	L	2021-10-13	3	L-11	45.93338	5.622075	wgs84	10	empty closed		NA	NA
Cormaranche	FRFCOR	Autumn 2021	2021-10-11	L	2021-10-13	3	L-12	45.93325	5.621875	wgs84	10	empty open		NA	NA
Cormaranche	FRFCOR	Autumn 2021	2021-10-11	L	2021-10-13	3	L-13	45.93325	5.621875	wgs84	10	capture	Myodes glareolus - Dead in the trap	NA	NA
Cormaranche	FRFCOR	Autumn 2021	2021-10-11	L	2021-10-13	3	L-14	45.93325	5.621875	wgs84	10	empty closed		NA	NA
Cormaranche	FRFCOR	Autumn 2021	2021-10-11	L	2021-10-13	3	L-15	45.93325	5.621875	wgs84	10	empty open		NA	NA
Cormaranche	FRFCOR	Autumn 2021	2021-10-11	L	2021-10-13	3	L-16	45.93325	5.621875	wgs84	10	empty closed		NA	NA
Cormaranche	FRFCOR	Autumn 2021	2021-10-11	L	2021-10-13	3	L-17	45.93325	5.621875	wgs84	10	capture	Soricidae - Dead in the trap	2022-07-05	JPRA000020
Cormaranche	FRFCOR	Autumn 2021	2021-10-11	L	2021-10-13	3	L-18	45.93299	5.621623	wgs84	10	empty open		NA	NA
Cormaranche	FRFCOR	Autumn 2021	2021-10-11	L	2021-10-13	3	L-19	45.93299	5.621623	wgs84	10	empty open		NA	NA
Cormaranche	FRFCOR	Autumn 2021	2021-10-11	L	2021-10-13	3	L-20	45.93299	5.621623	wgs84	10	empty open		NA	NA
Cormaranche	FRFCOR	Autumn 2021	2021-10-11	L	2021-10-13	3	L-21	45.93379	5.622609	wgs84	10	empty open		NA	NA
Cormaranche	FRFCOR	Autumn 2021	2021-10-11	M	2021-10-11	1	M-1	45.93082	5.629806	wgs84	10	empty open		NA	NA
Cormaranche	FRFCOR	Autumn 2021	2021-10-11	M	2021-10-11	1	M-2	45.93089	5.629801	wgs84	10	empty open		NA	NA
Cormaranche	FRFCOR	Autumn 2021	2021-10-11	M	2021-10-11	1	M-3	45.93083	5.62975	wgs84	10	empty open		NA	NA
Cormaranche	FRFCOR	Autumn 2021	2021-10-11	M	2021-10-11	1	M-4	45.93082	5.629722	wgs84	10	capture	Apodemus sp	2021-10-11	NCHA001834
Cormaranche	FRFCOR	Autumn 2021	2021-10-11	M	2021-10-11	1	M-5	45.93082	5.629699	wgs84	10	empty open		NA	NA
Cormaranche	FRFCOR	Autumn 2021	2021-10-11	M	2021-10-11	1	M-6	45.93079	5.629503	wgs84	10	empty closed		NA	NA
Cormaranche	FRFCOR	Autumn 2021	2021-10-11	M	2021-10-11	1	M-7	45.93081	5.62953	wgs84	10	empty closed		NA	NA
Cormaranche	FRFCOR	Autumn 2021	2021-10-11	M	2021-10-11	1	M-8	45.93084	5.629418	wgs84	10	capture	Myodes glareolus - Dead in the trap	NA	NA
Cormaranche	FRFCOR	Autumn 2021	2021-10-11	M	2021-10-11	1	M-9	45.93083	5.629382	wgs84	10	empty open		NA	NA
Cormaranche	FRFCOR	Autumn 2021	2021-10-11	M	2021-10-11	1	M-10	45.93084	5.629363	wgs84	10	empty open		NA	NA
Cormaranche	FRFCOR	Autumn 2021	2021-10-11	M	2021-10-11	1	M-11	45.93085	5.629342	wgs84	10	empty open		NA	NA
Cormaranche	FRFCOR	Autumn 2021	2021-10-11	M	2021-10-11	1	M-12	45.93097	5.629242	wgs84	10	empty open		NA	NA
Cormaranche	FRFCOR	Autumn 2021	2021-10-11	M	2021-10-11	1	M-13	45.93096	5.629206	wgs84	10	empty open		NA	NA
Cormaranche	FRFCOR	Autumn 2021	2021-10-11	M	2021-10-11	1	M-14	45.93095	5.629126	wgs84	10	capture	Apodemus sp	2021-10-11	NCHA001837
Cormaranche	FRFCOR	Autumn 2021	2021-10-11	M	2021-10-11	1	M-15	45.93094	5.629123	wgs84	10	empty open		NA	NA
Cormaranche	FRFCOR	Autumn 2021	2021-10-11	M	2021-10-11	1	M-16	45.93093	5.629099	wgs84	10	empty closed		NA	NA
Cormaranche	FRFCOR	Autumn 2021	2021-10-11	M	2021-10-11	1	M-17	45.93093	5.629099	wgs84	10	empty open		NA	NA
Cormaranche	FRFCOR	Autumn 2021	2021-10-11	M	2021-10-11	1	M-18	45.93093	5.629099	wgs84	10	empty open		NA	NA
Cormaranche	FRFCOR	Autumn 2021	2021-10-11	M	2021-10-11	1	M-19	45.93093	5.629099	wgs84	10	empty open		NA	NA
Cormaranche	FRFCOR	Autumn 2021	2021-10-11	M	2021-10-11	1	M-20	45.93093	5.629099	wgs84	10	empty open		NA	NA
Cormaranche	FRFCOR	Autumn 2021	2021-10-11	M	2021-10-11	1	M-21	45.93077	5.629908	wgs84	10	empty open		NA	NA
Cormaranche	FRFCOR	Autumn 2021	2021-10-11	M	2021-10-12	2	M-1	45.93082	5.629806	wgs84	10	empty open		NA	NA
Cormaranche	FRFCOR	Autumn 2021	2021-10-11	M	2021-10-12	2	M-2	45.93089	5.629801	wgs84	10	empty open		NA	NA
Cormaranche	FRFCOR	Autumn 2021	2021-10-11	M	2021-10-12	2	M-3	45.93083	5.62975	wgs84	10	empty open		NA	NA
Cormaranche	FRFCOR	Autumn 2021	2021-10-11	M	2021-10-12	2	M-4	45.93082	5.629722	wgs84	10	capture	Myodes glareolus - Released	NA	NA
Cormaranche	FRFCOR	Autumn 2021	2021-10-11	M	2021-10-12	2	M-5	45.93082	5.629699	wgs84	10	capture	Myodes glareolus - Released	NA	NA
Cormaranche	FRFCOR	Autumn 2021	2021-10-11	M	2021-10-12	2	M-6	45.93079	5.629503	wgs84	10	empty open		NA	NA
Cormaranche	FRFCOR	Autumn 2021	2021-10-11	M	2021-10-12	2	M-7	45.93081	5.62953	wgs84	10	empty open		NA	NA
Cormaranche	FRFCOR	Autumn 2021	2021-10-11	M	2021-10-12	2	M-8	45.93084	5.629418	wgs84	10	empty closed		NA	NA
Cormaranche	FRFCOR	Autumn 2021	2021-10-11	M	2021-10-12	2	M-9	45.93083	5.629382	wgs84	10	capture	Myodes glareolus - Released	NA	NA
Cormaranche	FRFCOR	Autumn 2021	2021-10-11	M	2021-10-12	2	M-10	45.93084	5.629363	wgs84	10	capture	Myodes glareolus - Released	NA	NA
Cormaranche	FRFCOR	Autumn 2021	2021-10-11	M	2021-10-12	2	M-11	45.93085	5.629342	wgs84	10	empty open		NA	NA
Cormaranche	FRFCOR	Autumn 2021	2021-10-11	M	2021-10-12	2	M-12	45.93097	5.629242	wgs84	10	empty open		NA	NA
Cormaranche	FRFCOR	Autumn 2021	2021-10-11	M	2021-10-12	2	M-13	45.93096	5.629206	wgs84	10	empty open		NA	NA
Cormaranche	FRFCOR	Autumn 2021	2021-10-11	M	2021-10-12	2	M-14	45.93095	5.629126	wgs84	10	empty open		NA	NA
Cormaranche	FRFCOR	Autumn 2021	2021-10-11	M	2021-10-12	2	M-15	45.93094	5.629123	wgs84	10	empty closed		NA	NA
Cormaranche	FRFCOR	Autumn 2021	2021-10-11	M	2021-10-12	2	M-16	45.93093	5.629099	wgs84	10	empty closed		NA	NA
Cormaranche	FRFCOR	Autumn 2021	2021-10-11	M	2021-10-12	2	M-17	45.93093	5.629099	wgs84	10	empty open		NA	NA
Cormaranche	FRFCOR	Autumn 2021	2021-10-11	M	2021-10-12	2	M-18	45.93093	5.629099	wgs84	10	empty open		NA	NA
Cormaranche	FRFCOR	Autumn 2021	2021-10-11	M	2021-10-12	2	M-19	45.93093	5.629099	wgs84	10	empty open		NA	NA
Cormaranche	FRFCOR	Autumn 2021	2021-10-11	M	2021-10-12	2	M-20	45.93093	5.629099	wgs84	10	empty open		NA	NA
Cormaranche	FRFCOR	Autumn 2021	2021-10-11	M	2021-10-12	2	M-21	45.93077	5.629908	wgs84	10	empty open		NA	NA
Cormaranche	FRFCOR	Autumn 2021	2021-10-11	M	2021-10-13	3	M-1	45.93082	5.629806	wgs84	10	empty open		NA	NA
Cormaranche	FRFCOR	Autumn 2021	2021-10-11	M	2021-10-13	3	M-2	45.93089	5.629801	wgs84	10	empty open		NA	NA
Cormaranche	FRFCOR	Autumn 2021	2021-10-11	M	2021-10-13	3	M-3	45.93083	5.62975	wgs84	10	capture	Myodes glareolus - Released	NA	NA
Cormaranche	FRFCOR	Autumn 2021	2021-10-11	M	2021-10-13	3	M-4	45.93082	5.629722	wgs84	10	capture	Myodes glareolus - Released	NA	NA
Cormaranche	FRFCOR	Autumn 2021	2021-10-11	M	2021-10-13	3	M-5	45.93082	5.629699	wgs84	10	capture	Myodes glareolus - Released	NA	NA
Cormaranche	FRFCOR	Autumn 2021	2021-10-11	M	2021-10-13	3	M-6	45.93079	5.629503	wgs84	10	empty open		NA	NA
Cormaranche	FRFCOR	Autumn 2021	2021-10-11	M	2021-10-13	3	M-7	45.93081	5.62953	wgs84	10	empty open		NA	NA
Cormaranche	FRFCOR	Autumn 2021	2021-10-11	M	2021-10-13	3	M-8	45.93084	5.629418	wgs84	10	empty open		NA	NA
Cormaranche	FRFCOR	Autumn 2021	2021-10-11	M	2021-10-13	3	M-9	45.93083	5.629382	wgs84	10	empty open		NA	NA
Cormaranche	FRFCOR	Autumn 2021	2021-10-11	M	2021-10-13	3	M-10	45.93084	5.629363	wgs84	10	capture	Myodes glareolus - Released	NA	NA
Cormaranche	FRFCOR	Autumn 2021	2021-10-11	M	2021-10-13	3	M-11	45.93085	5.629342	wgs84	10	empty open		NA	NA
Cormaranche	FRFCOR	Autumn 2021	2021-10-11	M	2021-10-13	3	M-12	45.93097	5.629242	wgs84	10	empty open		NA	NA
Cormaranche	FRFCOR	Autumn 2021	2021-10-11	M	2021-10-13	3	M-13	45.93096	5.629206	wgs84	10	empty open		NA	NA
Cormaranche	FRFCOR	Autumn 2021	2021-10-11	M	2021-10-13	3	M-14	45.93095	5.629126	wgs84	10	capture	Apodemus sp	2021-10-13	NCHA001903
Cormaranche	FRFCOR	Autumn 2021	2021-10-11	M	2021-10-13	3	M-15	45.93094	5.629123	wgs84	10	capture	Myodes glareolus - Released	NA	NA
Cormaranche	FRFCOR	Autumn 2021	2021-10-11	M	2021-10-13	3	M-16	45.93093	5.629099	wgs84	10	empty open		NA	NA
Cormaranche	FRFCOR	Autumn 2021	2021-10-11	M	2021-10-13	3	M-17	45.93093	5.629099	wgs84	10	empty open		NA	NA
Cormaranche	FRFCOR	Autumn 2021	2021-10-11	M	2021-10-13	3	M-18	45.93093	5.629099	wgs84	10	empty open		NA	NA
Cormaranche	FRFCOR	Autumn 2021	2021-10-11	M	2021-10-13	3	M-19	45.93093	5.629099	wgs84	10	empty open		NA	NA
Cormaranche	FRFCOR	Autumn 2021	2021-10-11	M	2021-10-13	3	M-20	45.93093	5.629099	wgs84	10	empty open		NA	NA
Cormaranche	FRFCOR	Autumn 2021	2021-10-11	M	2021-10-13	3	M-21	45.93077	5.629908	wgs84	10	empty open		NA	NA
Arviere, La Griffe au diable	FRFGRI	Autumn 2021	2021-10-13	GFA	2021-10-13	1	GFA-1	45.93799	5.758418	wgs84	10	capture	Apodemus sp	2021-10-13	NCHA001904
Arviere, La Griffe au diable	FRFGRI	Autumn 2021	2021-10-13	GFA	2021-10-13	1	GFA-2	45.93799	5.758418	wgs84	10	empty open		NA	NA
Arviere, La Griffe au diable	FRFGRI	Autumn 2021	2021-10-13	GFA	2021-10-13	1	GFA-3	45.93799	5.758418	wgs84	10	empty open		NA	NA
Arviere, La Griffe au diable	FRFGRI	Autumn 2021	2021-10-13	GFA	2021-10-13	1	GFA-4	45.93799	5.758418	wgs84	10	empty open		NA	NA
Arviere, La Griffe au diable	FRFGRI	Autumn 2021	2021-10-13	GFA	2021-10-13	1	GFA-5	45.93775	5.757971	wgs84	10	empty open		NA	NA
Arviere, La Griffe au diable	FRFGRI	Autumn 2021	2021-10-13	GFA	2021-10-13	1	GFA-6	45.93775	5.75794	wgs84	10	empty open		NA	NA
Arviere, La Griffe au diable	FRFGRI	Autumn 2021	2021-10-13	GFA	2021-10-14	2	GFA-1	45.93799	5.758418	wgs84	10	capture	Apodemus sp	2021-10-14	NCHA001934
Arviere, La Griffe au diable	FRFGRI	Autumn 2021	2021-10-13	GFA	2021-10-14	2	GFA-2	45.93799	5.758418	wgs84	10	empty open		NA	NA
Arviere, La Griffe au diable	FRFGRI	Autumn 2021	2021-10-13	GFA	2021-10-14	2	GFA-3	45.93799	5.758418	wgs84	10	empty open		NA	NA
Arviere, La Griffe au diable	FRFGRI	Autumn 2021	2021-10-13	GFA	2021-10-14	2	GFA-4	45.93799	5.758418	wgs84	10	empty open		NA	NA
Arviere, La Griffe au diable	FRFGRI	Autumn 2021	2021-10-13	GFA	2021-10-14	2	GFA-5	45.93775	5.757971	wgs84	10	empty open		NA	NA
Arviere, La Griffe au diable	FRFGRI	Autumn 2021	2021-10-13	GFA	2021-10-14	2	GFA-6	45.93775	5.75794	wgs84	10	empty open		NA	NA
Arviere, La Griffe au diable	FRFGRI	Autumn 2021	2021-10-13	GFA	2021-10-15	3	GFA-1	45.93799	5.758418	wgs84	10	empty open		NA	NA
Arviere, La Griffe au diable	FRFGRI	Autumn 2021	2021-10-13	GFA	2021-10-15	3	GFA-2	45.93799	5.758418	wgs84	10	empty open		NA	NA
Arviere, La Griffe au diable	FRFGRI	Autumn 2021	2021-10-13	GFA	2021-10-15	3	GFA-3	45.93799	5.758418	wgs84	10	empty open		NA	NA
Arviere, La Griffe au diable	FRFGRI	Autumn 2021	2021-10-13	GFA	2021-10-15	3	GFA-4	45.93799	5.758418	wgs84	10	empty open		NA	NA
Arviere, La Griffe au diable	FRFGRI	Autumn 2021	2021-10-13	GFA	2021-10-15	3	GFA-5	45.93775	5.757971	wgs84	10	empty open		NA	NA
Arviere, La Griffe au diable	FRFGRI	Autumn 2021	2021-10-13	GFA	2021-10-15	3	GFA-6	45.93775	5.75794	wgs84	10	empty open		NA	NA
Arviere, La Griffe au diable	FRFGRI	Autumn 2021	2021-10-13	GFA	2021-10-15	3	GFA-7	45.93775	5.75794	wgs84	10	empty open		NA	NA
Arviere, La Griffe au diable	FRFGRI	Autumn 2021	2021-10-13	GFA	2021-10-15	3	GFA-8	45.93775	5.75794	wgs84	10	empty open		NA	NA
Arviere, La Griffe au diable	FRFGRI	Autumn 2021	2021-10-13	GFA	2021-10-15	3	GFA-9	45.93775	5.75794	wgs84	10	empty open		NA	NA
Arviere, La Griffe au diable	FRFGRI	Autumn 2021	2021-10-13	GFA	2021-10-15	3	GFA-10	45.93775	5.75794	wgs84	10	empty open		NA	NA
Arviere, La Griffe au diable	FRFGRI	Autumn 2021	2021-10-13	GFA	2021-10-15	3	GFA-11	45.93775	5.75794	wgs84	10	empty open		NA	NA
Arviere, La Griffe au diable	FRFGRI	Autumn 2021	2021-10-13	GFA	2021-10-15	3	GFA-12	45.93775	5.75794	wgs84	10	empty open		NA	NA
Arviere, La Griffe au diable	FRFGRI	Autumn 2021	2021-10-13	GFA	2021-10-15	3	GFA-13	45.93775	5.75794	wgs84	10	empty open		NA	NA
Arviere, La Griffe au diable	FRFGRI	Autumn 2021	2021-10-13	GFA	2021-10-15	3	GFA-14	45.93775	5.75794	wgs84	10	empty open		NA	NA
Arviere, La Griffe au diable	FRFGRI	Autumn 2021	2021-10-13	GFA	2021-10-15	3	GFA-15	45.93775	5.75794	wgs84	10	empty open		NA	NA
Arviere, La Griffe au diable	FRFGRI	Autumn 2021	2021-10-13	GFA	2021-10-15	3	GFA-16	45.93775	5.75794	wgs84	10	empty open		NA	NA
Arviere, La Griffe au diable	FRFGRI	Autumn 2021	2021-10-13	GFA	2021-10-15	3	GFA-17	45.93775	5.75794	wgs84	10	empty open		NA	NA
Arviere, La Griffe au diable	FRFGRI	Autumn 2021	2021-10-13	GFA	2021-10-15	3	GFA-18	45.93775	5.75794	wgs84	10	empty open		NA	NA
Arviere, La Griffe au diable	FRFGRI	Autumn 2021	2021-10-13	GFA	2021-10-15	3	GFA-19	45.93775	5.75794	wgs84	10	empty open		NA	NA
Arviere, La Griffe au diable	FRFGRI	Autumn 2021	2021-10-13	GFA	2021-10-15	3	GFA-20	45.93775	5.75794	wgs84	10	empty open		NA	NA
Arviere, La Griffe au diable	FRFGRI	Autumn 2021	2021-10-13	GFA	2021-10-15	3	GFA-21	45.93775	5.75794	wgs84	10	empty open		NA	NA
Arviere, La Griffe au diable	FRFGRI	Autumn 2021	2021-10-13	V	2021-10-13	1	V-1	45.93852	5.757888	wgs84	10	empty open		NA	NA
Arviere, La Griffe au diable	FRFGRI	Autumn 2021	2021-10-13	V	2021-10-13	1	V-2	45.93851	5.757893	wgs84	10	empty open		NA	NA
Arviere, La Griffe au diable	FRFGRI	Autumn 2021	2021-10-13	V	2021-10-13	1	V-3	45.9385	5.757919	wgs84	10	empty open		NA	NA
Arviere, La Griffe au diable	FRFGRI	Autumn 2021	2021-10-13	V	2021-10-13	1	V-4	45.93855	5.757939	wgs84	10	capture	Myodes glareolus	2021-10-13	NCHA001909
Arviere, La Griffe au diable	FRFGRI	Autumn 2021	2021-10-13	V	2021-10-13	1	V-5	45.93851	5.757964	wgs84	10	empty open		NA	NA
Arviere, La Griffe au diable	FRFGRI	Autumn 2021	2021-10-13	V	2021-10-13	1	V-6	45.9385	5.757969	wgs84	10	empty open		NA	NA
Arviere, La Griffe au diable	FRFGRI	Autumn 2021	2021-10-13	V	2021-10-13	1	V-7	45.93844	5.75818	wgs84	10	empty open		NA	NA
Arviere, La Griffe au diable	FRFGRI	Autumn 2021	2021-10-13	V	2021-10-13	1	V-8	45.93839	5.75812	wgs84	10	empty open		NA	NA
Arviere, La Griffe au diable	FRFGRI	Autumn 2021	2021-10-13	V	2021-10-13	1	V-9	45.93837	5.758103	wgs84	10	empty open		NA	NA
Arviere, La Griffe au diable	FRFGRI	Autumn 2021	2021-10-13	V	2021-10-13	1	V-10	45.93833	5.758099	wgs84	10	empty open		NA	NA
Arviere, La Griffe au diable	FRFGRI	Autumn 2021	2021-10-13	V	2021-10-13	1	V-11	45.93826	5.758221	wgs84	10	empty open		NA	NA
Arviere, La Griffe au diable	FRFGRI	Autumn 2021	2021-10-13	V	2021-10-13	1	V-12	45.93823	5.758129	wgs84	10	empty open		NA	NA
Arviere, La Griffe au diable	FRFGRI	Autumn 2021	2021-10-13	V	2021-10-13	1	V-13	45.93815	5.75837	wgs84	10	empty open		NA	NA
Arviere, La Griffe au diable	FRFGRI	Autumn 2021	2021-10-13	V	2021-10-13	1	V-14	45.93824	5.758329	wgs84	10	empty open		NA	NA
Arviere, La Griffe au diable	FRFGRI	Autumn 2021	2021-10-13	V	2021-10-13	1	V-15	45.93824	5.758342	wgs84	10	capture	Myodes glareolus	2021-10-13	NCHA001907
Arviere, La Griffe au diable	FRFGRI	Autumn 2021	2021-10-13	V	2021-10-13	1	V-16	45.93817	5.758321	wgs84	10	empty open		NA	NA
Arviere, La Griffe au diable	FRFGRI	Autumn 2021	2021-10-13	V	2021-10-13	1	V-17	45.93814	5.758388	wgs84	10	empty open		NA	NA
Arviere, La Griffe au diable	FRFGRI	Autumn 2021	2021-10-13	V	2021-10-13	1	V-18	45.93812	5.758422	wgs84	10	empty open		NA	NA
Arviere, La Griffe au diable	FRFGRI	Autumn 2021	2021-10-13	V	2021-10-13	1	V-19	45.93795	5.758358	wgs84	10	capture	Myodes glareolus	2021-10-13	NCHA001918
Arviere, La Griffe au diable	FRFGRI	Autumn 2021	2021-10-13	V	2021-10-13	1	V-20	45.93802	5.758407	wgs84	10	empty open		NA	NA
Arviere, La Griffe au diable	FRFGRI	Autumn 2021	2021-10-13	V	2021-10-13	1	V-21	45.93802	5.758407	wgs84	10	empty open		NA	NA
Arviere, La Griffe au diable	FRFGRI	Autumn 2021	2021-10-13	V	2021-10-14	2	V-1	45.93852	5.757888	wgs84	10	empty open		NA	NA
Arviere, La Griffe au diable	FRFGRI	Autumn 2021	2021-10-13	V	2021-10-14	2	V-2	45.93851	5.757893	wgs84	10	empty open		NA	NA
Arviere, La Griffe au diable	FRFGRI	Autumn 2021	2021-10-13	V	2021-10-14	2	V-3	45.9385	5.757919	wgs84	10	empty open		NA	NA
Arviere, La Griffe au diable	FRFGRI	Autumn 2021	2021-10-13	V	2021-10-14	2	V-4	45.93855	5.757939	wgs84	10	not found		NA	NA
Arviere, La Griffe au diable	FRFGRI	Autumn 2021	2021-10-13	V	2021-10-14	2	V-5	45.93851	5.757964	wgs84	10	empty open		NA	NA
Arviere, La Griffe au diable	FRFGRI	Autumn 2021	2021-10-13	V	2021-10-14	2	V-6	45.9385	5.757969	wgs84	10	empty open		NA	NA
Arviere, La Griffe au diable	FRFGRI	Autumn 2021	2021-10-13	V	2021-10-14	2	V-7	45.93844	5.75818	wgs84	10	capture	Myodes glareolus	2021-10-14	NCHA001933
Arviere, La Griffe au diable	FRFGRI	Autumn 2021	2021-10-13	V	2021-10-14	2	V-8	45.93839	5.75812	wgs84	10	empty open		NA	NA
Arviere, La Griffe au diable	FRFGRI	Autumn 2021	2021-10-13	V	2021-10-14	2	V-9	45.93837	5.758103	wgs84	10	empty open		NA	NA
Arviere, La Griffe au diable	FRFGRI	Autumn 2021	2021-10-13	V	2021-10-14	2	V-10	45.93833	5.758099	wgs84	10	empty open		NA	NA
Arviere, La Griffe au diable	FRFGRI	Autumn 2021	2021-10-13	V	2021-10-14	2	V-11	45.93826	5.758221	wgs84	10	capture	Myodes glareolus	2021-10-14	NCHA001932
Arviere, La Griffe au diable	FRFGRI	Autumn 2021	2021-10-13	V	2021-10-14	2	V-12	45.93823	5.758129	wgs84	10	empty open		NA	NA
Arviere, La Griffe au diable	FRFGRI	Autumn 2021	2021-10-13	V	2021-10-14	2	V-13	45.93815	5.75837	wgs84	10	empty open		NA	NA
Arviere, La Griffe au diable	FRFGRI	Autumn 2021	2021-10-13	V	2021-10-14	2	V-14	45.93824	5.758329	wgs84	10	empty open		NA	NA
Arviere, La Griffe au diable	FRFGRI	Autumn 2021	2021-10-13	V	2021-10-14	2	V-15	45.93824	5.758342	wgs84	10	capture	Myodes glareolus	2021-10-14	NCHA001941
Arviere, La Griffe au diable	FRFGRI	Autumn 2021	2021-10-13	V	2021-10-14	2	V-16	45.93817	5.758321	wgs84	10	empty open		NA	NA
Arviere, La Griffe au diable	FRFGRI	Autumn 2021	2021-10-13	V	2021-10-14	2	V-17	45.93814	5.758388	wgs84	10	empty open		NA	NA
Arviere, La Griffe au diable	FRFGRI	Autumn 2021	2021-10-13	V	2021-10-14	2	V-18	45.93812	5.758422	wgs84	10	empty open		NA	NA
Arviere, La Griffe au diable	FRFGRI	Autumn 2021	2021-10-13	V	2021-10-14	2	V-19	45.93795	5.758358	wgs84	10	empty open		NA	NA
Arviere, La Griffe au diable	FRFGRI	Autumn 2021	2021-10-13	V	2021-10-14	2	V-20	45.93802	5.758407	wgs84	10	empty open		NA	NA
Arviere, La Griffe au diable	FRFGRI	Autumn 2021	2021-10-13	V	2021-10-14	2	V-21	45.93802	5.758407	wgs84	10	empty open		NA	NA
Arviere, La Griffe au diable	FRFGRI	Autumn 2021	2021-10-13	V	2021-10-15	3	V-1	45.93852	5.757888	wgs84	10	empty open		NA	NA
Arviere, La Griffe au diable	FRFGRI	Autumn 2021	2021-10-13	V	2021-10-15	3	V-2	45.93851	5.757893	wgs84	10	empty open		NA	NA
Arviere, La Griffe au diable	FRFGRI	Autumn 2021	2021-10-13	V	2021-10-15	3	V-3	45.9385	5.757919	wgs84	10	empty open		NA	NA
Arviere, La Griffe au diable	FRFGRI	Autumn 2021	2021-10-13	V	2021-10-15	3	V-4	45.93855	5.757939	wgs84	10	empty open		NA	NA
Arviere, La Griffe au diable	FRFGRI	Autumn 2021	2021-10-13	V	2021-10-15	3	V-5	45.93851	5.757964	wgs84	10	empty open		NA	NA
Arviere, La Griffe au diable	FRFGRI	Autumn 2021	2021-10-13	V	2021-10-15	3	V-6	45.9385	5.757969	wgs84	10	empty open		NA	NA
Arviere, La Griffe au diable	FRFGRI	Autumn 2021	2021-10-13	V	2021-10-15	3	V-7	45.93844	5.75818	wgs84	10	empty open		NA	NA
Arviere, La Griffe au diable	FRFGRI	Autumn 2021	2021-10-13	V	2021-10-15	3	V-8	45.93839	5.75812	wgs84	10	empty open		NA	NA
Arviere, La Griffe au diable	FRFGRI	Autumn 2021	2021-10-13	V	2021-10-15	3	V-9	45.93837	5.758103	wgs84	10	empty open		NA	NA
Arviere, La Griffe au diable	FRFGRI	Autumn 2021	2021-10-13	V	2021-10-15	3	V-10	45.93833	5.758099	wgs84	10	empty open		NA	NA
Arviere, La Griffe au diable	FRFGRI	Autumn 2021	2021-10-13	V	2021-10-15	3	V-11	45.93826	5.758221	wgs84	10	empty open		NA	NA
Arviere, La Griffe au diable	FRFGRI	Autumn 2021	2021-10-13	V	2021-10-15	3	V-12	45.93823	5.758129	wgs84	10	empty open		NA	NA
Arviere, La Griffe au diable	FRFGRI	Autumn 2021	2021-10-13	V	2021-10-15	3	V-13	45.93815	5.75837	wgs84	10	empty open		NA	NA
Arviere, La Griffe au diable	FRFGRI	Autumn 2021	2021-10-13	V	2021-10-15	3	V-14	45.93824	5.758329	wgs84	10	empty open		NA	NA
Arviere, La Griffe au diable	FRFGRI	Autumn 2021	2021-10-13	V	2021-10-15	3	V-15	45.93824	5.758342	wgs84	10	empty open		NA	NA
Arviere, La Griffe au diable	FRFGRI	Autumn 2021	2021-10-13	V	2021-10-15	3	V-16	45.93817	5.758321	wgs84	10	empty open		NA	NA
Arviere, La Griffe au diable	FRFGRI	Autumn 2021	2021-10-13	V	2021-10-15	3	V-17	45.93814	5.758388	wgs84	10	empty open		NA	NA
Arviere, La Griffe au diable	FRFGRI	Autumn 2021	2021-10-13	V	2021-10-15	3	V-18	45.93812	5.758422	wgs84	10	empty open		NA	NA
Arviere, La Griffe au diable	FRFGRI	Autumn 2021	2021-10-13	V	2021-10-15	3	V-19	45.93795	5.758358	wgs84	10	empty open		NA	NA
Arviere, La Griffe au diable	FRFGRI	Autumn 2021	2021-10-13	V	2021-10-15	3	V-20	45.93802	5.758407	wgs84	10	empty open		NA	NA
Arviere, La Griffe au diable	FRFGRI	Autumn 2021	2021-10-13	V	2021-10-15	3	V-21	45.93802	5.758407	wgs84	10	empty open		NA	NA
Arviere, La Griffe au diable	FRFGRI	Autumn 2021	2021-10-13	W	2021-10-13	1	W-1	45.93673	5.761425	wgs84	10	capture	Myodes glareolus	2021-10-13	NCHA001912
Arviere, La Griffe au diable	FRFGRI	Autumn 2021	2021-10-13	W	2021-10-13	1	W-2	45.93673	5.761415	wgs84	10	empty open		NA	NA
Arviere, La Griffe au diable	FRFGRI	Autumn 2021	2021-10-13	W	2021-10-13	1	W-3	45.93685	5.761284	wgs84	10	empty open		NA	NA
Arviere, La Griffe au diable	FRFGRI	Autumn 2021	2021-10-13	W	2021-10-13	1	W-4	45.93685	5.761262	wgs84	10	empty open		NA	NA
Arviere, La Griffe au diable	FRFGRI	Autumn 2021	2021-10-13	W	2021-10-13	1	W-5	45.93689	5.761263	wgs84	10	empty open		NA	NA
Arviere, La Griffe au diable	FRFGRI	Autumn 2021	2021-10-13	W	2021-10-13	1	W-6	45.93688	5.761263	wgs84	10	empty open		NA	NA
Arviere, La Griffe au diable	FRFGRI	Autumn 2021	2021-10-13	W	2021-10-13	1	W-7	45.93693	5.761242	wgs84	10	empty open		NA	NA
Arviere, La Griffe au diable	FRFGRI	Autumn 2021	2021-10-13	W	2021-10-13	1	W-8	45.93692	5.761185	wgs84	10	capture	Myodes glareolus	2021-10-13	NCHA001908
Arviere, La Griffe au diable	FRFGRI	Autumn 2021	2021-10-13	W	2021-10-13	1	W-9	45.93695	5.761173	wgs84	10	empty closed		NA	NA
Arviere, La Griffe au diable	FRFGRI	Autumn 2021	2021-10-13	W	2021-10-13	1	W-10	45.93695	5.76117	wgs84	10	empty open		NA	NA
Arviere, La Griffe au diable	FRFGRI	Autumn 2021	2021-10-13	W	2021-10-13	1	W-11	45.93708	5.76118	wgs84	10	empty open		NA	NA
Arviere, La Griffe au diable	FRFGRI	Autumn 2021	2021-10-13	W	2021-10-13	1	W-12	45.93706	5.76114	wgs84	10	empty open		NA	NA
Arviere, La Griffe au diable	FRFGRI	Autumn 2021	2021-10-13	W	2021-10-13	1	W-13	45.93705	5.761128	wgs84	10	empty open		NA	NA
Arviere, La Griffe au diable	FRFGRI	Autumn 2021	2021-10-13	W	2021-10-13	1	W-14	45.93707	5.761105	wgs84	10	empty open		NA	NA
Arviere, La Griffe au diable	FRFGRI	Autumn 2021	2021-10-13	W	2021-10-13	1	W-15	45.93716	5.761145	wgs84	10	capture	Myodes glareolus	2021-10-13	NCHA001916
Arviere, La Griffe au diable	FRFGRI	Autumn 2021	2021-10-13	W	2021-10-13	1	W-16	45.93727	5.761237	wgs84	10	capture	Myodes glareolus	2021-10-13	NCHA001917
Arviere, La Griffe au diable	FRFGRI	Autumn 2021	2021-10-13	W	2021-10-13	1	W-17	45.93731	5.761188	wgs84	10	capture	Apodemus sp	2021-10-13	NCHA001914
Arviere, La Griffe au diable	FRFGRI	Autumn 2021	2021-10-13	W	2021-10-13	1	W-18	45.9373	5.761119	wgs84	10	capture	Apodemus sp	2021-10-13	NCHA001926
Arviere, La Griffe au diable	FRFGRI	Autumn 2021	2021-10-13	W	2021-10-13	1	W-19	45.93731	5.761088	wgs84	10	capture	Myodes glareolus	2021-10-13	NCHA001925
Arviere, La Griffe au diable	FRFGRI	Autumn 2021	2021-10-13	W	2021-10-13	1	W-20	45.93731	5.761131	wgs84	10	capture	Myodes glareolus	2021-10-13	NCHA001921
Arviere, La Griffe au diable	FRFGRI	Autumn 2021	2021-10-13	W	2021-10-13	1	W-21	45.93661	5.761437	wgs84	10	empty open		NA	NA
Arviere, La Griffe au diable	FRFGRI	Autumn 2021	2021-10-13	W	2021-10-14	2	W-1	45.93673	5.761425	wgs84	10	empty open		NA	NA
Arviere, La Griffe au diable	FRFGRI	Autumn 2021	2021-10-13	W	2021-10-14	2	W-2	45.93673	5.761415	wgs84	10	empty open		NA	NA
Arviere, La Griffe au diable	FRFGRI	Autumn 2021	2021-10-13	W	2021-10-14	2	W-3	45.93685	5.761284	wgs84	10	empty open		NA	NA
Arviere, La Griffe au diable	FRFGRI	Autumn 2021	2021-10-13	W	2021-10-14	2	W-4	45.93685	5.761262	wgs84	10	empty open		NA	NA
Arviere, La Griffe au diable	FRFGRI	Autumn 2021	2021-10-13	W	2021-10-14	2	W-5	45.93689	5.761263	wgs84	10	empty open		NA	NA
Arviere, La Griffe au diable	FRFGRI	Autumn 2021	2021-10-13	W	2021-10-14	2	W-6	45.93688	5.761263	wgs84	10	empty open		NA	NA
Arviere, La Griffe au diable	FRFGRI	Autumn 2021	2021-10-13	W	2021-10-14	2	W-7	45.93693	5.761242	wgs84	10	empty open		NA	NA
Arviere, La Griffe au diable	FRFGRI	Autumn 2021	2021-10-13	W	2021-10-14	2	W-8	45.93692	5.761185	wgs84	10	empty open		NA	NA
Arviere, La Griffe au diable	FRFGRI	Autumn 2021	2021-10-13	W	2021-10-14	2	W-9	45.93695	5.761173	wgs84	10	empty open		NA	NA
Arviere, La Griffe au diable	FRFGRI	Autumn 2021	2021-10-13	W	2021-10-14	2	W-10	45.93695	5.76117	wgs84	10	empty open		NA	NA
Arviere, La Griffe au diable	FRFGRI	Autumn 2021	2021-10-13	W	2021-10-14	2	W-11	45.93708	5.76118	wgs84	10	empty open		NA	NA
Arviere, La Griffe au diable	FRFGRI	Autumn 2021	2021-10-13	W	2021-10-14	2	W-12	45.93706	5.76114	wgs84	10	empty open		NA	NA
Arviere, La Griffe au diable	FRFGRI	Autumn 2021	2021-10-13	W	2021-10-14	2	W-13	45.93705	5.761128	wgs84	10	empty open		NA	NA
Arviere, La Griffe au diable	FRFGRI	Autumn 2021	2021-10-13	W	2021-10-14	2	W-14	45.93707	5.761105	wgs84	10	empty open		NA	NA
Arviere, La Griffe au diable	FRFGRI	Autumn 2021	2021-10-13	W	2021-10-14	2	W-15	45.93716	5.761145	wgs84	10	capture	Myodes glareolus	2021-10-14	NCHA001929
Arviere, La Griffe au diable	FRFGRI	Autumn 2021	2021-10-13	W	2021-10-14	2	W-16	45.93727	5.761237	wgs84	10	empty open		NA	NA
Arviere, La Griffe au diable	FRFGRI	Autumn 2021	2021-10-13	W	2021-10-14	2	W-17	45.93731	5.761188	wgs84	10	empty open		NA	NA
Arviere, La Griffe au diable	FRFGRI	Autumn 2021	2021-10-13	W	2021-10-14	2	W-18	45.9373	5.761119	wgs84	10	empty open		NA	NA
Arviere, La Griffe au diable	FRFGRI	Autumn 2021	2021-10-13	W	2021-10-14	2	W-19	45.93731	5.761088	wgs84	10	capture	Apodemus sp	2021-10-14	NCHA001930
Arviere, La Griffe au diable	FRFGRI	Autumn 2021	2021-10-13	W	2021-10-14	2	W-20	45.93731	5.761131	wgs84	10	capture	Myodes glareolus	2021-10-14	NCHA001931
Arviere, La Griffe au diable	FRFGRI	Autumn 2021	2021-10-13	W	2021-10-14	2	W-21	45.93661	5.761437	wgs84	10	empty open		NA	NA
Arviere, La Griffe au diable	FRFGRI	Autumn 2021	2021-10-13	W	2021-10-15	3	W-1	45.93673	5.761425	wgs84	10	empty open		NA	NA
Arviere, La Griffe au diable	FRFGRI	Autumn 2021	2021-10-13	W	2021-10-15	3	W-2	45.93673	5.761415	wgs84	10	empty open		NA	NA
Arviere, La Griffe au diable	FRFGRI	Autumn 2021	2021-10-13	W	2021-10-15	3	W-3	45.93685	5.761284	wgs84	10	empty open		NA	NA
Arviere, La Griffe au diable	FRFGRI	Autumn 2021	2021-10-13	W	2021-10-15	3	W-4	45.93685	5.761262	wgs84	10	empty open		NA	NA
Arviere, La Griffe au diable	FRFGRI	Autumn 2021	2021-10-13	W	2021-10-15	3	W-5	45.93689	5.761263	wgs84	10	empty open		NA	NA
Arviere, La Griffe au diable	FRFGRI	Autumn 2021	2021-10-13	W	2021-10-15	3	W-6	45.93688	5.761263	wgs84	10	empty open		NA	NA
Arviere, La Griffe au diable	FRFGRI	Autumn 2021	2021-10-13	W	2021-10-15	3	W-7	45.93693	5.761242	wgs84	10	empty open		NA	NA
Arviere, La Griffe au diable	FRFGRI	Autumn 2021	2021-10-13	W	2021-10-15	3	W-8	45.93692	5.761185	wgs84	10	empty open		NA	NA
Arviere, La Griffe au diable	FRFGRI	Autumn 2021	2021-10-13	W	2021-10-15	3	W-9	45.93695	5.761173	wgs84	10	empty open		NA	NA
Arviere, La Griffe au diable	FRFGRI	Autumn 2021	2021-10-13	W	2021-10-15	3	W-10	45.93695	5.76117	wgs84	10	empty open		NA	NA
Arviere, La Griffe au diable	FRFGRI	Autumn 2021	2021-10-13	W	2021-10-15	3	W-11	45.93708	5.76118	wgs84	10	empty open		NA	NA
Arviere, La Griffe au diable	FRFGRI	Autumn 2021	2021-10-13	W	2021-10-15	3	W-12	45.93706	5.76114	wgs84	10	empty open		NA	NA
Arviere, La Griffe au diable	FRFGRI	Autumn 2021	2021-10-13	W	2021-10-15	3	W-13	45.93705	5.761128	wgs84	10	empty open		NA	NA
Arviere, La Griffe au diable	FRFGRI	Autumn 2021	2021-10-13	W	2021-10-15	3	W-14	45.93707	5.761105	wgs84	10	empty open		NA	NA
Arviere, La Griffe au diable	FRFGRI	Autumn 2021	2021-10-13	W	2021-10-15	3	W-15	45.93716	5.761145	wgs84	10	empty open		NA	NA
Arviere, La Griffe au diable	FRFGRI	Autumn 2021	2021-10-13	W	2021-10-15	3	W-16	45.93727	5.761237	wgs84	10	empty open		NA	NA
Arviere, La Griffe au diable	FRFGRI	Autumn 2021	2021-10-13	W	2021-10-15	3	W-17	45.93731	5.761188	wgs84	10	empty open		NA	NA
Arviere, La Griffe au diable	FRFGRI	Autumn 2021	2021-10-13	W	2021-10-15	3	W-18	45.9373	5.761119	wgs84	10	empty open		NA	NA
Arviere, La Griffe au diable	FRFGRI	Autumn 2021	2021-10-13	W	2021-10-15	3	W-19	45.93731	5.761088	wgs84	10	capture	Myodes glareolus	2021-10-15	NCHA001944
Arviere, La Griffe au diable	FRFGRI	Autumn 2021	2021-10-13	W	2021-10-15	3	W-20	45.93731	5.761131	wgs84	10	empty open		NA	NA
Arviere, La Griffe au diable	FRFGRI	Autumn 2021	2021-10-13	W	2021-10-15	3	W-21	45.93661	5.761437	wgs84	10	empty open		NA	NA
Arviere, La Griffe au diable	FRFGRI	Autumn 2021	2021-10-13	W	2021-10-15	3	W-22	45.93736	5.761228	wgs84	10	empty open		NA	NA
Arviere, La Griffe au diable	FRFGRI	Autumn 2021	2021-10-13	W	2021-10-15	3	W-23	45.93738	5.761178	wgs84	10	empty open		NA	NA
Arviere, La Griffe au diable	FRFGRI	Autumn 2021	2021-10-13	W	2021-10-15	3	W-24	45.93746	5.761048	wgs84	10	empty open		NA	NA
Arviere, La Griffe au diable	FRFGRI	Autumn 2021	2021-10-13	W	2021-10-15	3	W-25	45.93748	5.76108	wgs84	10	empty open		NA	NA
Arviere, La Griffe au diable	FRFGRI	Autumn 2021	2021-10-13	W	2021-10-15	3	W-26	45.93753	5.761098	wgs84	10	empty open		NA	NA
Arviere, La Griffe au diable	FRFGRI	Autumn 2021	2021-10-13	W	2021-10-15	3	W-27	45.93758	5.761122	wgs84	10	empty open		NA	NA
Arviere, La Griffe au diable	FRFGRI	Autumn 2021	2021-10-13	W	2021-10-15	3	W-28	45.93767	5.761094	wgs84	10	empty open		NA	NA
Arviere, La Griffe au diable	FRFGRI	Autumn 2021	2021-10-13	W	2021-10-15	3	W-29	45.93769	5.761248	wgs84	10	empty open		NA	NA
Arviere, La Griffe au diable	FRFGRI	Autumn 2021	2021-10-13	W	2021-10-15	3	W-30	45.93775	5.761163	wgs84	10	empty open		NA	NA
Arviere, La Griffe au diable	FRFGRI	Autumn 2021	2021-10-13	W	2021-10-15	3	W-31	45.93775	5.76112	wgs84	10	empty open		NA	NA
Arviere, La Griffe au diable	FRFGRI	Autumn 2021	2021-10-13	W	2021-10-15	3	W-32	45.9378	5.761159	wgs84	10	empty open		NA	NA
Arviere, La Griffe au diable	FRFGRI	Autumn 2021	2021-10-13	W	2021-10-15	3	W-33	45.93777	5.761183	wgs84	10	empty open		NA	NA
Arviere, La Griffe au diable	FRFGRI	Autumn 2021	2021-10-13	W	2021-10-15	3	W-34	45.93786	5.761109	wgs84	10	empty open		NA	NA
Arviere, La Griffe au diable	FRFGRI	Autumn 2021	2021-10-13	W	2021-10-15	3	W-35	45.93783	5.761043	wgs84	10	empty open		NA	NA
Arviere, La Griffe au diable	FRFGRI	Autumn 2021	2021-10-13	W	2021-10-15	3	W-36	45.93783	5.761043	wgs84	10	empty open		NA	NA
Arviere, La Griffe au diable	FRFGRI	Autumn 2021	2021-10-13	W	2021-10-15	3	W-37	45.93783	5.761043	wgs84	10	empty open		NA	NA
Arviere, La Griffe au diable	FRFGRI	Autumn 2021	2021-10-13	W	2021-10-15	3	W-38	45.93783	5.761043	wgs84	10	empty open		NA	NA
Arviere, La Griffe au diable	FRFGRI	Autumn 2021	2021-10-13	W	2021-10-15	3	W-39	45.93783	5.761043	wgs84	10	empty open		NA	NA
Arviere, La Griffe au diable	FRFGRI	Autumn 2021	2021-10-13	W	2021-10-15	3	W-40	45.93783	5.761043	wgs84	10	empty open		NA	NA
Arviere, La Griffe au diable	FRFGRI	Autumn 2021	2021-10-13	W	2021-10-15	3	W-41	45.93783	5.761043	wgs84	10	empty open		NA	NA
Arviere, La Griffe au diable	FRFGRI	Autumn 2021	2021-10-13	X	2021-10-13	1	X-1	45.93135	5.762958	wgs84	10	empty open		NA	NA
Arviere, La Griffe au diable	FRFGRI	Autumn 2021	2021-10-13	X	2021-10-13	1	X-2	45.93129	5.763002	wgs84	10	empty open		NA	NA
Arviere, La Griffe au diable	FRFGRI	Autumn 2021	2021-10-13	X	2021-10-13	1	X-3	45.93129	5.763131	wgs84	10	empty open		NA	NA
Arviere, La Griffe au diable	FRFGRI	Autumn 2021	2021-10-13	X	2021-10-13	1	X-4	45.93123	5.763226	wgs84	10	empty open		NA	NA
Arviere, La Griffe au diable	FRFGRI	Autumn 2021	2021-10-13	X	2021-10-13	1	X-5	45.93121	5.763268	wgs84	10	capture	Myodes glareolus	2021-10-13	NCHA001906
Arviere, La Griffe au diable	FRFGRI	Autumn 2021	2021-10-13	X	2021-10-13	1	X-6	45.93119	5.763305	wgs84	10	empty open		NA	NA
Arviere, La Griffe au diable	FRFGRI	Autumn 2021	2021-10-13	X	2021-10-13	1	X-7	45.93114	5.763268	wgs84	10	empty open		NA	NA
Arviere, La Griffe au diable	FRFGRI	Autumn 2021	2021-10-13	X	2021-10-13	1	X-8	45.931	5.763164	wgs84	10	capture	Myodes glareolus	2021-10-13	NCHA001905
Arviere, La Griffe au diable	FRFGRI	Autumn 2021	2021-10-13	X	2021-10-13	1	X-9	45.931	5.763164	wgs84	10	empty open		NA	NA
Arviere, La Griffe au diable	FRFGRI	Autumn 2021	2021-10-13	X	2021-10-13	1	X-10	45.931	5.763164	wgs84	10	empty open		NA	NA
Arviere, La Griffe au diable	FRFGRI	Autumn 2021	2021-10-13	X	2021-10-13	1	X-11	45.931	5.763164	wgs84	10	capture	Myodes glareolus	2021-10-13	NCHA001919
Arviere, La Griffe au diable	FRFGRI	Autumn 2021	2021-10-13	X	2021-10-13	1	X-12	45.93091	5.763184	wgs84	10	empty open		NA	NA
Arviere, La Griffe au diable	FRFGRI	Autumn 2021	2021-10-13	X	2021-10-13	1	X-13	45.9309	5.763168	wgs84	10	capture	Myodes glareolus	2021-10-13	NCHA001913
Arviere, La Griffe au diable	FRFGRI	Autumn 2021	2021-10-13	X	2021-10-13	1	X-14	45.93089	5.763161	wgs84	10	empty open		NA	NA
Arviere, La Griffe au diable	FRFGRI	Autumn 2021	2021-10-13	X	2021-10-13	1	X-15	45.93089	5.763161	wgs84	10	capture	Myodes glareolus	2021-10-13	NCHA001910
Arviere, La Griffe au diable	FRFGRI	Autumn 2021	2021-10-13	X	2021-10-13	1	X-16	45.93089	5.763161	wgs84	10	empty open		NA	NA
Arviere, La Griffe au diable	FRFGRI	Autumn 2021	2021-10-13	X	2021-10-13	1	X-17	45.93089	5.763161	wgs84	10	empty open		NA	NA
Arviere, La Griffe au diable	FRFGRI	Autumn 2021	2021-10-13	X	2021-10-13	1	X-18	45.93089	5.763161	wgs84	10	empty open		NA	NA
Arviere, La Griffe au diable	FRFGRI	Autumn 2021	2021-10-13	X	2021-10-13	1	X-19	45.93089	5.763161	wgs84	10	empty open		NA	NA
Arviere, La Griffe au diable	FRFGRI	Autumn 2021	2021-10-13	X	2021-10-13	1	X-20	45.93089	5.763161	wgs84	10	empty open		NA	NA
Arviere, La Griffe au diable	FRFGRI	Autumn 2021	2021-10-13	X	2021-10-13	1	X-21	45.93128	5.763051	wgs84	10	empty open		NA	NA
Arviere, La Griffe au diable	FRFGRI	Autumn 2021	2021-10-13	X	2021-10-14	2	X-1	45.93135	5.762958	wgs84	10	capture	Myodes glareolus	2021-10-14	NCHA001936
Arviere, La Griffe au diable	FRFGRI	Autumn 2021	2021-10-13	X	2021-10-14	2	X-2	45.93129	5.763002	wgs84	10	empty open		NA	NA
Arviere, La Griffe au diable	FRFGRI	Autumn 2021	2021-10-13	X	2021-10-14	2	X-3	45.93129	5.763131	wgs84	10	empty open		NA	NA
Arviere, La Griffe au diable	FRFGRI	Autumn 2021	2021-10-13	X	2021-10-14	2	X-4	45.93123	5.763226	wgs84	10	empty closed		NA	NA
Arviere, La Griffe au diable	FRFGRI	Autumn 2021	2021-10-13	X	2021-10-14	2	X-5	45.93121	5.763268	wgs84	10	empty open		NA	NA
Arviere, La Griffe au diable	FRFGRI	Autumn 2021	2021-10-13	X	2021-10-14	2	X-6	45.93119	5.763305	wgs84	10	empty open		NA	NA
Arviere, La Griffe au diable	FRFGRI	Autumn 2021	2021-10-13	X	2021-10-14	2	X-7	45.93114	5.763268	wgs84	10	empty open		NA	NA
Arviere, La Griffe au diable	FRFGRI	Autumn 2021	2021-10-13	X	2021-10-14	2	X-8	45.931	5.763164	wgs84	10	capture	Myodes glareolus	2021-10-14	NCHA001935
Arviere, La Griffe au diable	FRFGRI	Autumn 2021	2021-10-13	X	2021-10-14	2	X-9	45.931	5.763164	wgs84	10	empty open		NA	NA
Arviere, La Griffe au diable	FRFGRI	Autumn 2021	2021-10-13	X	2021-10-14	2	X-10	45.931	5.763164	wgs84	10	empty open		NA	NA
Arviere, La Griffe au diable	FRFGRI	Autumn 2021	2021-10-13	X	2021-10-14	2	X-11	45.931	5.763164	wgs84	10	empty open		NA	NA
Arviere, La Griffe au diable	FRFGRI	Autumn 2021	2021-10-13	X	2021-10-14	2	X-12	45.93091	5.763184	wgs84	10	empty open		NA	NA
Arviere, La Griffe au diable	FRFGRI	Autumn 2021	2021-10-13	X	2021-10-14	2	X-13	45.9309	5.763168	wgs84	10	empty open		NA	NA
Arviere, La Griffe au diable	FRFGRI	Autumn 2021	2021-10-13	X	2021-10-14	2	X-14	45.93089	5.763161	wgs84	10	empty open		NA	NA
Arviere, La Griffe au diable	FRFGRI	Autumn 2021	2021-10-13	X	2021-10-14	2	X-15	45.93089	5.763161	wgs84	10	empty open		NA	NA
Arviere, La Griffe au diable	FRFGRI	Autumn 2021	2021-10-13	X	2021-10-14	2	X-16	45.93089	5.763161	wgs84	10	empty open		NA	NA
Arviere, La Griffe au diable	FRFGRI	Autumn 2021	2021-10-13	X	2021-10-14	2	X-17	45.93089	5.763161	wgs84	10	empty open		NA	NA
Arviere, La Griffe au diable	FRFGRI	Autumn 2021	2021-10-13	X	2021-10-14	2	X-18	45.93089	5.763161	wgs84	10	empty open		NA	NA
Arviere, La Griffe au diable	FRFGRI	Autumn 2021	2021-10-13	X	2021-10-14	2	X-19	45.93089	5.763161	wgs84	10	empty open		NA	NA
Arviere, La Griffe au diable	FRFGRI	Autumn 2021	2021-10-13	X	2021-10-14	2	X-20	45.93089	5.763161	wgs84	10	capture	Myodes glareolus	2021-10-14	NCHA001940
Arviere, La Griffe au diable	FRFGRI	Autumn 2021	2021-10-13	X	2021-10-14	2	X-21	45.93128	5.763051	wgs84	10	empty open		NA	NA
Arviere, La Griffe au diable	FRFGRI	Autumn 2021	2021-10-13	X	2021-10-15	3	X-1	45.93135	5.762958	wgs84	10	empty open		NA	NA
Arviere, La Griffe au diable	FRFGRI	Autumn 2021	2021-10-13	X	2021-10-15	3	X-2	45.93129	5.763002	wgs84	10	empty open		NA	NA
Arviere, La Griffe au diable	FRFGRI	Autumn 2021	2021-10-13	X	2021-10-15	3	X-3	45.93129	5.763131	wgs84	10	capture	Myodes glareolus - Released	NA	NA
Arviere, La Griffe au diable	FRFGRI	Autumn 2021	2021-10-13	X	2021-10-15	3	X-4	45.93123	5.763226	wgs84	10	empty open		NA	NA
Arviere, La Griffe au diable	FRFGRI	Autumn 2021	2021-10-13	X	2021-10-15	3	X-5	45.93121	5.763268	wgs84	10	capture	Myodes glareolus - Released	NA	NA
Arviere, La Griffe au diable	FRFGRI	Autumn 2021	2021-10-13	X	2021-10-15	3	X-6	45.93119	5.763305	wgs84	10	empty open		NA	NA
Arviere, La Griffe au diable	FRFGRI	Autumn 2021	2021-10-13	X	2021-10-15	3	X-7	45.93114	5.763268	wgs84	10	empty open		NA	NA
Arviere, La Griffe au diable	FRFGRI	Autumn 2021	2021-10-13	X	2021-10-15	3	X-8	45.931	5.763164	wgs84	10	not found		NA	NA
Arviere, La Griffe au diable	FRFGRI	Autumn 2021	2021-10-13	X	2021-10-15	3	X-9	45.931	5.763164	wgs84	10	empty open		NA	NA
Arviere, La Griffe au diable	FRFGRI	Autumn 2021	2021-10-13	X	2021-10-15	3	X-10	45.931	5.763164	wgs84	10	empty open		NA	NA
Arviere, La Griffe au diable	FRFGRI	Autumn 2021	2021-10-13	X	2021-10-15	3	X-11	45.931	5.763164	wgs84	10	empty open		NA	NA
Arviere, La Griffe au diable	FRFGRI	Autumn 2021	2021-10-13	X	2021-10-15	3	X-12	45.93091	5.763184	wgs84	10	empty open		NA	NA
Arviere, La Griffe au diable	FRFGRI	Autumn 2021	2021-10-13	X	2021-10-15	3	X-13	45.9309	5.763168	wgs84	10	empty open		NA	NA
Arviere, La Griffe au diable	FRFGRI	Autumn 2021	2021-10-13	X	2021-10-15	3	X-14	45.93089	5.763161	wgs84	10	empty open		NA	NA
Arviere, La Griffe au diable	FRFGRI	Autumn 2021	2021-10-13	X	2021-10-15	3	X-15	45.93089	5.763161	wgs84	10	empty open		NA	NA
Arviere, La Griffe au diable	FRFGRI	Autumn 2021	2021-10-13	X	2021-10-15	3	X-16	45.93089	5.763161	wgs84	10	empty open		NA	NA
Arviere, La Griffe au diable	FRFGRI	Autumn 2021	2021-10-13	X	2021-10-15	3	X-17	45.93089	5.763161	wgs84	10	empty open		NA	NA
Arviere, La Griffe au diable	FRFGRI	Autumn 2021	2021-10-13	X	2021-10-15	3	X-18	45.93089	5.763161	wgs84	10	empty open		NA	NA
Arviere, La Griffe au diable	FRFGRI	Autumn 2021	2021-10-13	X	2021-10-15	3	X-19	45.93089	5.763161	wgs84	10	empty open		NA	NA
Arviere, La Griffe au diable	FRFGRI	Autumn 2021	2021-10-13	X	2021-10-15	3	X-20	45.93089	5.763161	wgs84	10	empty open		NA	NA
Arviere, La Griffe au diable	FRFGRI	Autumn 2021	2021-10-13	X	2021-10-15	3	X-21	45.93128	5.763051	wgs84	10	empty open		NA	NA
Arviere, La Griffe au diable	FRFGRI	Autumn 2021	2021-10-13	Y	2021-10-13	1	Y-1	45.92862	5.755718	wgs84	10	empty open		NA	NA
Arviere, La Griffe au diable	FRFGRI	Autumn 2021	2021-10-13	Y	2021-10-13	1	Y-2	45.92862	5.755718	wgs84	10	capture	Myodes glareolus	2021-10-13	NCHA001911
Arviere, La Griffe au diable	FRFGRI	Autumn 2021	2021-10-13	Y	2021-10-13	1	Y-3	45.92862	5.755718	wgs84	10	empty open		NA	NA
Arviere, La Griffe au diable	FRFGRI	Autumn 2021	2021-10-13	Y	2021-10-13	1	Y-4	45.92862	5.755718	wgs84	10	empty open		NA	NA
Arviere, La Griffe au diable	FRFGRI	Autumn 2021	2021-10-13	Y	2021-10-13	1	Y-5	45.92862	5.755718	wgs84	10	empty open		NA	NA
Arviere, La Griffe au diable	FRFGRI	Autumn 2021	2021-10-13	Y	2021-10-13	1	Y-6	45.92862	5.755718	wgs84	10	empty open		NA	NA
Arviere, La Griffe au diable	FRFGRI	Autumn 2021	2021-10-13	Y	2021-10-13	1	Y-7	45.92862	5.755718	wgs84	10	capture	Myodes glareolus	2021-10-13	NCHA001923
Arviere, La Griffe au diable	FRFGRI	Autumn 2021	2021-10-13	Y	2021-10-13	1	Y-8	45.92894	5.756214	wgs84	10	capture	Myodes glareolus	2021-10-13	NCHA001915
Arviere, La Griffe au diable	FRFGRI	Autumn 2021	2021-10-13	Y	2021-10-13	1	Y-9	45.92894	5.756214	wgs84	10	empty open		NA	NA
Arviere, La Griffe au diable	FRFGRI	Autumn 2021	2021-10-13	Y	2021-10-13	1	Y-10	45.92894	5.756214	wgs84	10	empty open		NA	NA
Arviere, La Griffe au diable	FRFGRI	Autumn 2021	2021-10-13	Y	2021-10-13	1	Y-11	45.92894	5.756214	wgs84	10	empty open		NA	NA
Arviere, La Griffe au diable	FRFGRI	Autumn 2021	2021-10-13	Y	2021-10-13	1	Y-12	45.92895	5.756218	wgs84	10	empty open		NA	NA
Arviere, La Griffe au diable	FRFGRI	Autumn 2021	2021-10-13	Y	2021-10-13	1	Y-13	45.929	5.756289	wgs84	10	empty open		NA	NA
Arviere, La Griffe au diable	FRFGRI	Autumn 2021	2021-10-13	Y	2021-10-13	1	Y-14	45.92901	5.756267	wgs84	10	empty open		NA	NA
Arviere, La Griffe au diable	FRFGRI	Autumn 2021	2021-10-13	Y	2021-10-13	1	Y-15	45.92902	5.756241	wgs84	10	capture	Myodes glareolus	2021-10-13	NCHA001920
Arviere, La Griffe au diable	FRFGRI	Autumn 2021	2021-10-13	Y	2021-10-13	1	Y-16	45.92911	5.756228	wgs84	10	empty open		NA	NA
Arviere, La Griffe au diable	FRFGRI	Autumn 2021	2021-10-13	Y	2021-10-13	1	Y-17	45.92911	5.756228	wgs84	10	empty open		NA	NA
Arviere, La Griffe au diable	FRFGRI	Autumn 2021	2021-10-13	Y	2021-10-13	1	Y-18	45.92911	5.756228	wgs84	10	empty open		NA	NA
Arviere, La Griffe au diable	FRFGRI	Autumn 2021	2021-10-13	Y	2021-10-13	1	Y-19	45.92911	5.756228	wgs84	10	empty open		NA	NA
Arviere, La Griffe au diable	FRFGRI	Autumn 2021	2021-10-13	Y	2021-10-13	1	Y-20	45.92911	5.756228	wgs84	10	empty open		NA	NA
Arviere, La Griffe au diable	FRFGRI	Autumn 2021	2021-10-13	Y	2021-10-14	2	Y-1	45.92862	5.755718	wgs84	10	capture	Myodes glareolus	2021-10-14	NCHA001937
Arviere, La Griffe au diable	FRFGRI	Autumn 2021	2021-10-13	Y	2021-10-14	2	Y-2	45.92862	5.755718	wgs84	10	empty closed		NA	NA
Arviere, La Griffe au diable	FRFGRI	Autumn 2021	2021-10-13	Y	2021-10-14	2	Y-3	45.92862	5.755718	wgs84	10	empty open		NA	NA
Arviere, La Griffe au diable	FRFGRI	Autumn 2021	2021-10-13	Y	2021-10-14	2	Y-4	45.92862	5.755718	wgs84	10	empty open		NA	NA
Arviere, La Griffe au diable	FRFGRI	Autumn 2021	2021-10-13	Y	2021-10-14	2	Y-5	45.92862	5.755718	wgs84	10	empty open		NA	NA
Arviere, La Griffe au diable	FRFGRI	Autumn 2021	2021-10-13	Y	2021-10-14	2	Y-6	45.92862	5.755718	wgs84	10	capture	Microtus sp	2021-10-14	NCHA001939
Arviere, La Griffe au diable	FRFGRI	Autumn 2021	2021-10-13	Y	2021-10-14	2	Y-7	45.92862	5.755718	wgs84	10	empty open		NA	NA
Arviere, La Griffe au diable	FRFGRI	Autumn 2021	2021-10-13	Y	2021-10-14	2	Y-8	45.92894	5.756214	wgs84	10	empty open		NA	NA
Arviere, La Griffe au diable	FRFGRI	Autumn 2021	2021-10-13	Y	2021-10-14	2	Y-9	45.92894	5.756214	wgs84	10	empty open		NA	NA
Arviere, La Griffe au diable	FRFGRI	Autumn 2021	2021-10-13	Y	2021-10-14	2	Y-10	45.92894	5.756214	wgs84	10	empty open		NA	NA
Arviere, La Griffe au diable	FRFGRI	Autumn 2021	2021-10-13	Y	2021-10-14	2	Y-11	45.92894	5.756214	wgs84	10	empty open		NA	NA
Arviere, La Griffe au diable	FRFGRI	Autumn 2021	2021-10-13	Y	2021-10-14	2	Y-12	45.92895	5.756218	wgs84	10	empty open		NA	NA
Arviere, La Griffe au diable	FRFGRI	Autumn 2021	2021-10-13	Y	2021-10-14	2	Y-13	45.929	5.756289	wgs84	10	empty open		NA	NA
Arviere, La Griffe au diable	FRFGRI	Autumn 2021	2021-10-13	Y	2021-10-14	2	Y-14	45.92901	5.756267	wgs84	10	empty open		NA	NA
Arviere, La Griffe au diable	FRFGRI	Autumn 2021	2021-10-13	Y	2021-10-14	2	Y-15	45.92902	5.756241	wgs84	10	empty open		NA	NA
Arviere, La Griffe au diable	FRFGRI	Autumn 2021	2021-10-13	Y	2021-10-14	2	Y-16	45.92911	5.756228	wgs84	10	empty open		NA	NA
Arviere, La Griffe au diable	FRFGRI	Autumn 2021	2021-10-13	Y	2021-10-14	2	Y-17	45.92911	5.756228	wgs84	10	empty open		NA	NA
Arviere, La Griffe au diable	FRFGRI	Autumn 2021	2021-10-13	Y	2021-10-14	2	Y-18	45.92911	5.756228	wgs84	10	empty open		NA	NA
Arviere, La Griffe au diable	FRFGRI	Autumn 2021	2021-10-13	Y	2021-10-14	2	Y-19	45.92911	5.756228	wgs84	10	empty open		NA	NA
Arviere, La Griffe au diable	FRFGRI	Autumn 2021	2021-10-13	Y	2021-10-14	2	Y-20	45.92911	5.756228	wgs84	10	empty open		NA	NA
Arviere, La Griffe au diable	FRFGRI	Autumn 2021	2021-10-13	Y	2021-10-15	3	Y-1	45.92862	5.755718	wgs84	10	empty open		NA	NA
Arviere, La Griffe au diable	FRFGRI	Autumn 2021	2021-10-13	Y	2021-10-15	3	Y-2	45.92862	5.755718	wgs84	10	capture	Myodes glareolus	2021-10-15	NCHA001942
Arviere, La Griffe au diable	FRFGRI	Autumn 2021	2021-10-13	Y	2021-10-15	3	Y-3	45.92862	5.755718	wgs84	10	empty open		NA	NA
Arviere, La Griffe au diable	FRFGRI	Autumn 2021	2021-10-13	Y	2021-10-15	3	Y-4	45.92862	5.755718	wgs84	10	empty open		NA	NA
Arviere, La Griffe au diable	FRFGRI	Autumn 2021	2021-10-13	Y	2021-10-15	3	Y-5	45.92862	5.755718	wgs84	10	empty open		NA	NA
Arviere, La Griffe au diable	FRFGRI	Autumn 2021	2021-10-13	Y	2021-10-15	3	Y-6	45.92862	5.755718	wgs84	10	empty open		NA	NA
Arviere, La Griffe au diable	FRFGRI	Autumn 2021	2021-10-13	Y	2021-10-15	3	Y-7	45.92862	5.755718	wgs84	10	empty open		NA	NA
Arviere, La Griffe au diable	FRFGRI	Autumn 2021	2021-10-13	Y	2021-10-15	3	Y-8	45.92894	5.756214	wgs84	10	empty open		NA	NA
Arviere, La Griffe au diable	FRFGRI	Autumn 2021	2021-10-13	Y	2021-10-15	3	Y-9	45.92894	5.756214	wgs84	10	empty open		NA	NA
Arviere, La Griffe au diable	FRFGRI	Autumn 2021	2021-10-13	Y	2021-10-15	3	Y-10	45.92894	5.756214	wgs84	10	empty open		NA	NA
Arviere, La Griffe au diable	FRFGRI	Autumn 2021	2021-10-13	Y	2021-10-15	3	Y-11	45.92894	5.756214	wgs84	10	empty open		NA	NA
Arviere, La Griffe au diable	FRFGRI	Autumn 2021	2021-10-13	Y	2021-10-15	3	Y-12	45.92895	5.756218	wgs84	10	empty open		NA	NA
Arviere, La Griffe au diable	FRFGRI	Autumn 2021	2021-10-13	Y	2021-10-15	3	Y-13	45.929	5.756289	wgs84	10	empty open		NA	NA
Arviere, La Griffe au diable	FRFGRI	Autumn 2021	2021-10-13	Y	2021-10-15	3	Y-14	45.92901	5.756267	wgs84	10	empty open		NA	NA
Arviere, La Griffe au diable	FRFGRI	Autumn 2021	2021-10-13	Y	2021-10-15	3	Y-15	45.92902	5.756241	wgs84	10	empty open		NA	NA
Arviere, La Griffe au diable	FRFGRI	Autumn 2021	2021-10-13	Y	2021-10-15	3	Y-16	45.92911	5.756228	wgs84	10	empty open		NA	NA
Arviere, La Griffe au diable	FRFGRI	Autumn 2021	2021-10-13	Y	2021-10-15	3	Y-17	45.92911	5.756228	wgs84	10	empty open		NA	NA
Arviere, La Griffe au diable	FRFGRI	Autumn 2021	2021-10-13	Y	2021-10-15	3	Y-18	45.92911	5.756228	wgs84	10	empty open		NA	NA
Arviere, La Griffe au diable	FRFGRI	Autumn 2021	2021-10-13	Y	2021-10-15	3	Y-19	45.92911	5.756228	wgs84	10	empty open		NA	NA
Arviere, La Griffe au diable	FRFGRI	Autumn 2021	2021-10-13	Y	2021-10-15	3	Y-20	45.92911	5.756228	wgs84	10	empty open		NA	NA
Arviere, La Griffe au diable	FRFGRI	Autumn 2021	2021-10-13	Z	2021-10-13	1	Z-1	45.92893	5.756199	wgs84	10	empty closed		NA	NA
Arviere, La Griffe au diable	FRFGRI	Autumn 2021	2021-10-13	Z	2021-10-13	1	Z-2	45.92893	5.756199	wgs84	10	empty open		NA	NA
Arviere, La Griffe au diable	FRFGRI	Autumn 2021	2021-10-13	Z	2021-10-13	1	Z-3	45.92893	5.756199	wgs84	10	empty open		NA	NA
Arviere, La Griffe au diable	FRFGRI	Autumn 2021	2021-10-13	Z	2021-10-13	1	Z-4	45.92893	5.756199	wgs84	10	empty open		NA	NA
Arviere, La Griffe au diable	FRFGRI	Autumn 2021	2021-10-13	Z	2021-10-13	1	Z-5	45.92899	5.756073	wgs84	10	empty open		NA	NA
Arviere, La Griffe au diable	FRFGRI	Autumn 2021	2021-10-13	Z	2021-10-13	1	Z-6	45.92902	5.756041	wgs84	10	capture	Myodes glareolus	2021-10-13	NCHA001922
Arviere, La Griffe au diable	FRFGRI	Autumn 2021	2021-10-13	Z	2021-10-13	1	Z-7	45.92896	5.756038	wgs84	10	empty open		NA	NA
Arviere, La Griffe au diable	FRFGRI	Autumn 2021	2021-10-13	Z	2021-10-13	1	Z-8	45.92898	5.756008	wgs84	10	capture	Myodes glareolus	2021-10-13	NCHA001924
Arviere, La Griffe au diable	FRFGRI	Autumn 2021	2021-10-13	Z	2021-10-13	1	Z-9	45.92898	5.755995	wgs84	10	empty open		NA	NA
Arviere, La Griffe au diable	FRFGRI	Autumn 2021	2021-10-13	Z	2021-10-13	1	Z-10	45.92896	5.755903	wgs84	10	empty open		NA	NA
Arviere, La Griffe au diable	FRFGRI	Autumn 2021	2021-10-13	Z	2021-10-13	1	Z-11	45.929	5.755844	wgs84	10	empty open		NA	NA
Arviere, La Griffe au diable	FRFGRI	Autumn 2021	2021-10-13	Z	2021-10-13	1	Z-12	45.92905	5.755796	wgs84	10	capture	Myodes glareolus	2021-10-13	NCHA001927
Arviere, La Griffe au diable	FRFGRI	Autumn 2021	2021-10-13	Z	2021-10-13	1	Z-13	45.92905	5.755787	wgs84	10	empty open		NA	NA
Arviere, La Griffe au diable	FRFGRI	Autumn 2021	2021-10-13	Z	2021-10-13	1	Z-14	45.92911	5.755757	wgs84	10	capture	Myodes glareolus	2021-10-13	NCHA001928
Arviere, La Griffe au diable	FRFGRI	Autumn 2021	2021-10-13	Z	2021-10-13	1	Z-15	45.92911	5.755738	wgs84	10	empty open		NA	NA
Arviere, La Griffe au diable	FRFGRI	Autumn 2021	2021-10-13	Z	2021-10-13	1	Z-16	45.92917	5.755713	wgs84	10	empty open		NA	NA
Arviere, La Griffe au diable	FRFGRI	Autumn 2021	2021-10-13	Z	2021-10-13	1	Z-17	45.92917	5.755713	wgs84	10	empty open		NA	NA
Arviere, La Griffe au diable	FRFGRI	Autumn 2021	2021-10-13	Z	2021-10-13	1	Z-18	45.92917	5.755713	wgs84	10	empty open		NA	NA
Arviere, La Griffe au diable	FRFGRI	Autumn 2021	2021-10-13	Z	2021-10-13	1	Z-19	45.92917	5.755713	wgs84	10	empty open		NA	NA
Arviere, La Griffe au diable	FRFGRI	Autumn 2021	2021-10-13	Z	2021-10-13	1	Z-20	45.92919	5.755688	wgs84	10	empty open		NA	NA
Arviere, La Griffe au diable	FRFGRI	Autumn 2021	2021-10-13	Z	2021-10-13	1	Z-21	45.92853	5.755758	wgs84	10	empty closed		NA	NA
Arviere, La Griffe au diable	FRFGRI	Autumn 2021	2021-10-13	Z	2021-10-14	2	Z-1	45.92893	5.756199	wgs84	10	empty open		NA	NA
Arviere, La Griffe au diable	FRFGRI	Autumn 2021	2021-10-13	Z	2021-10-14	2	Z-2	45.92893	5.756199	wgs84	10	empty open		NA	NA
Arviere, La Griffe au diable	FRFGRI	Autumn 2021	2021-10-13	Z	2021-10-14	2	Z-3	45.92893	5.756199	wgs84	10	empty open		NA	NA
Arviere, La Griffe au diable	FRFGRI	Autumn 2021	2021-10-13	Z	2021-10-14	2	Z-4	45.92893	5.756199	wgs84	10	empty open		NA	NA
Arviere, La Griffe au diable	FRFGRI	Autumn 2021	2021-10-13	Z	2021-10-14	2	Z-5	45.92899	5.756073	wgs84	10	empty open		NA	NA
Arviere, La Griffe au diable	FRFGRI	Autumn 2021	2021-10-13	Z	2021-10-14	2	Z-6	45.92902	5.756041	wgs84	10	empty open		NA	NA
Arviere, La Griffe au diable	FRFGRI	Autumn 2021	2021-10-13	Z	2021-10-14	2	Z-7	45.92896	5.756038	wgs84	10	empty open		NA	NA
Arviere, La Griffe au diable	FRFGRI	Autumn 2021	2021-10-13	Z	2021-10-14	2	Z-8	45.92898	5.756008	wgs84	10	empty open		NA	NA
Arviere, La Griffe au diable	FRFGRI	Autumn 2021	2021-10-13	Z	2021-10-14	2	Z-9	45.92898	5.755995	wgs84	10	capture	Myodes glareolus	2021-10-14	NCHA001938
Arviere, La Griffe au diable	FRFGRI	Autumn 2021	2021-10-13	Z	2021-10-14	2	Z-10	45.92896	5.755903	wgs84	10	empty open		NA	NA
Arviere, La Griffe au diable	FRFGRI	Autumn 2021	2021-10-13	Z	2021-10-14	2	Z-11	45.929	5.755844	wgs84	10	empty open		NA	NA
Arviere, La Griffe au diable	FRFGRI	Autumn 2021	2021-10-13	Z	2021-10-14	2	Z-12	45.92905	5.755796	wgs84	10	empty open		NA	NA
Arviere, La Griffe au diable	FRFGRI	Autumn 2021	2021-10-13	Z	2021-10-14	2	Z-13	45.92905	5.755787	wgs84	10	empty open		NA	NA
Arviere, La Griffe au diable	FRFGRI	Autumn 2021	2021-10-13	Z	2021-10-14	2	Z-14	45.92911	5.755757	wgs84	10	empty open		NA	NA
Arviere, La Griffe au diable	FRFGRI	Autumn 2021	2021-10-13	Z	2021-10-14	2	Z-15	45.92911	5.755738	wgs84	10	empty open		NA	NA
Arviere, La Griffe au diable	FRFGRI	Autumn 2021	2021-10-13	Z	2021-10-14	2	Z-16	45.92917	5.755713	wgs84	10	empty open		NA	NA
Arviere, La Griffe au diable	FRFGRI	Autumn 2021	2021-10-13	Z	2021-10-14	2	Z-17	45.92917	5.755713	wgs84	10	empty open		NA	NA
Arviere, La Griffe au diable	FRFGRI	Autumn 2021	2021-10-13	Z	2021-10-14	2	Z-18	45.92917	5.755713	wgs84	10	empty open		NA	NA
Arviere, La Griffe au diable	FRFGRI	Autumn 2021	2021-10-13	Z	2021-10-14	2	Z-19	45.92917	5.755713	wgs84	10	empty open		NA	NA
Arviere, La Griffe au diable	FRFGRI	Autumn 2021	2021-10-13	Z	2021-10-14	2	Z-20	45.92919	5.755688	wgs84	10	empty open		NA	NA
Arviere, La Griffe au diable	FRFGRI	Autumn 2021	2021-10-13	Z	2021-10-15	3	Z-1	45.92893	5.756199	wgs84	10	capture	Myodes glareolus	2021-10-15	NCHA001943
Arviere, La Griffe au diable	FRFGRI	Autumn 2021	2021-10-13	Z	2021-10-15	3	Z-2	45.92893	5.756199	wgs84	10	empty open		NA	NA
Arviere, La Griffe au diable	FRFGRI	Autumn 2021	2021-10-13	Z	2021-10-15	3	Z-3	45.92893	5.756199	wgs84	10	empty open		NA	NA
Arviere, La Griffe au diable	FRFGRI	Autumn 2021	2021-10-13	Z	2021-10-15	3	Z-4	45.92893	5.756199	wgs84	10	empty open		NA	NA
Arviere, La Griffe au diable	FRFGRI	Autumn 2021	2021-10-13	Z	2021-10-15	3	Z-5	45.92899	5.756073	wgs84	10	empty open		NA	NA
Arviere, La Griffe au diable	FRFGRI	Autumn 2021	2021-10-13	Z	2021-10-15	3	Z-6	45.92902	5.756041	wgs84	10	empty open		NA	NA
Arviere, La Griffe au diable	FRFGRI	Autumn 2021	2021-10-13	Z	2021-10-15	3	Z-7	45.92896	5.756038	wgs84	10	empty open		NA	NA
Arviere, La Griffe au diable	FRFGRI	Autumn 2021	2021-10-13	Z	2021-10-15	3	Z-8	45.92898	5.756008	wgs84	10	empty open		NA	NA
Arviere, La Griffe au diable	FRFGRI	Autumn 2021	2021-10-13	Z	2021-10-15	3	Z-9	45.92898	5.755995	wgs84	10	empty open		NA	NA
Arviere, La Griffe au diable	FRFGRI	Autumn 2021	2021-10-13	Z	2021-10-15	3	Z-10	45.92896	5.755903	wgs84	10	empty open		NA	NA
Arviere, La Griffe au diable	FRFGRI	Autumn 2021	2021-10-13	Z	2021-10-15	3	Z-11	45.929	5.755844	wgs84	10	empty open		NA	NA
Arviere, La Griffe au diable	FRFGRI	Autumn 2021	2021-10-13	Z	2021-10-15	3	Z-12	45.92905	5.755796	wgs84	10	empty open		NA	NA
Arviere, La Griffe au diable	FRFGRI	Autumn 2021	2021-10-13	Z	2021-10-15	3	Z-13	45.92905	5.755787	wgs84	10	empty open		NA	NA
Arviere, La Griffe au diable	FRFGRI	Autumn 2021	2021-10-13	Z	2021-10-15	3	Z-14	45.92911	5.755757	wgs84	10	empty open		NA	NA
Arviere, La Griffe au diable	FRFGRI	Autumn 2021	2021-10-13	Z	2021-10-15	3	Z-15	45.92911	5.755738	wgs84	10	empty open		NA	NA
Arviere, La Griffe au diable	FRFGRI	Autumn 2021	2021-10-13	Z	2021-10-15	3	Z-16	45.92917	5.755713	wgs84	10	empty open		NA	NA
Arviere, La Griffe au diable	FRFGRI	Autumn 2021	2021-10-13	Z	2021-10-15	3	Z-17	45.92917	5.755713	wgs84	10	empty open		NA	NA
Arviere, La Griffe au diable	FRFGRI	Autumn 2021	2021-10-13	Z	2021-10-15	3	Z-18	45.92917	5.755713	wgs84	10	empty open		NA	NA
Arviere, La Griffe au diable	FRFGRI	Autumn 2021	2021-10-13	Z	2021-10-15	3	Z-19	45.92917	5.755713	wgs84	10	empty open		NA	NA
Arviere, La Griffe au diable	FRFGRI	Autumn 2021	2021-10-13	Z	2021-10-15	3	Z-20	45.92919	5.755688	wgs84	10	empty open		NA	NA
Arviere, La Griffe au diable	FRFGRI	Autumn 2021	2021-10-13	Z	2021-10-15	3	Z-21	45.92853	5.755758	wgs84	10	empty open		NA	NA
Cormaranche	FRFCOR	Spring 2020	2020-05-25	A	2020-05-26	1	A-1	45.91622	5.5840479	wgs84	10	empty open		NA	NA
Cormaranche	FRFCOR	Spring 2020	2020-05-25	A	2020-05-26	1	A-2					empty open		NA	NA
Cormaranche	FRFCOR	Spring 2020	2020-05-25	A	2020-05-26	1	A-3					empty open		NA	NA
Cormaranche	FRFCOR	Spring 2020	2020-05-25	A	2020-05-26	1	A-4					empty open		NA	NA
Cormaranche	FRFCOR	Spring 2020	2020-05-25	A	2020-05-26	1	A-5					empty open		NA	NA
Cormaranche	FRFCOR	Spring 2020	2020-05-25	A	2020-05-26	1	A-6					empty open		NA	NA
Cormaranche	FRFCOR	Spring 2020	2020-05-25	A	2020-05-26	1	A-7					empty open		NA	NA
Cormaranche	FRFCOR	Spring 2020	2020-05-25	A	2020-05-26	1	A-8					empty open		NA	NA
Cormaranche	FRFCOR	Spring 2020	2020-05-25	A	2020-05-26	1	A-9					empty open		NA	NA
Cormaranche	FRFCOR	Spring 2020	2020-05-25	A	2020-05-26	1	A-10					empty open		NA	NA
Cormaranche	FRFCOR	Spring 2020	2020-05-25	A	2020-05-26	1	A-11					empty open		NA	NA
Cormaranche	FRFCOR	Spring 2020	2020-05-25	A	2020-05-26	1	A-12					empty open		NA	NA
Cormaranche	FRFCOR	Spring 2020	2020-05-25	A	2020-05-26	1	A-13					empty open		NA	NA
Cormaranche	FRFCOR	Spring 2020	2020-05-25	A	2020-05-26	1	A-14					empty open		NA	NA
Cormaranche	FRFCOR	Spring 2020	2020-05-25	A	2020-05-26	1	A-15					empty open		NA	NA
Cormaranche	FRFCOR	Spring 2020	2020-05-25	A	2020-05-26	1	A-16					empty open		NA	NA
Cormaranche	FRFCOR	Spring 2020	2020-05-25	A	2020-05-26	1	A-17					empty open		NA	NA
Cormaranche	FRFCOR	Spring 2020	2020-05-25	A	2020-05-26	1	A-18					empty open		NA	NA
Cormaranche	FRFCOR	Spring 2020	2020-05-25	A	2020-05-26	1	A-19					empty open		NA	NA
Cormaranche	FRFCOR	Spring 2020	2020-05-25	A	2020-05-26	1	A-20	45.916719	5.5832342	wgs84	10	empty open		NA	NA
Cormaranche	FRFCOR	Spring 2020	2020-05-25	A	2020-05-27	2	A-1	45.91622	5.5840479	wgs84	10	empty open		NA	NA
Cormaranche	FRFCOR	Spring 2020	2020-05-25	A	2020-05-27	2	A-2					empty open		NA	NA
Cormaranche	FRFCOR	Spring 2020	2020-05-25	A	2020-05-27	2	A-3					empty open		NA	NA
Cormaranche	FRFCOR	Spring 2020	2020-05-25	A	2020-05-27	2	A-4					empty open		NA	NA
Cormaranche	FRFCOR	Spring 2020	2020-05-25	A	2020-05-27	2	A-5					empty open		NA	NA
Cormaranche	FRFCOR	Spring 2020	2020-05-25	A	2020-05-27	2	A-6					empty open		NA	NA
Cormaranche	FRFCOR	Spring 2020	2020-05-25	A	2020-05-27	2	A-7					empty open		NA	NA
Cormaranche	FRFCOR	Spring 2020	2020-05-25	A	2020-05-27	2	A-8					empty open		NA	NA
Cormaranche	FRFCOR	Spring 2020	2020-05-25	A	2020-05-27	2	A-9					empty open		NA	NA
Cormaranche	FRFCOR	Spring 2020	2020-05-25	A	2020-05-27	2	A-10					empty open		NA	NA
Cormaranche	FRFCOR	Spring 2020	2020-05-25	A	2020-05-27	2	A-11					empty open		NA	NA
Cormaranche	FRFCOR	Spring 2020	2020-05-25	A	2020-05-27	2	A-12					empty open		NA	NA
Cormaranche	FRFCOR	Spring 2020	2020-05-25	A	2020-05-27	2	A-13					empty open		NA	NA
Cormaranche	FRFCOR	Spring 2020	2020-05-25	A	2020-05-27	2	A-14					empty open		NA	NA
Cormaranche	FRFCOR	Spring 2020	2020-05-25	A	2020-05-27	2	A-15					empty open		NA	NA
Cormaranche	FRFCOR	Spring 2020	2020-05-25	A	2020-05-27	2	A-16					empty open		NA	NA
Cormaranche	FRFCOR	Spring 2020	2020-05-25	A	2020-05-27	2	A-17					empty open		NA	NA
Cormaranche	FRFCOR	Spring 2020	2020-05-25	A	2020-05-27	2	A-18					empty open		NA	NA
Cormaranche	FRFCOR	Spring 2020	2020-05-25	A	2020-05-27	2	A-19					empty open		NA	NA
Cormaranche	FRFCOR	Spring 2020	2020-05-25	A	2020-05-27	2	A-20	45.916719	5.5832342	wgs84	10	empty open		NA	NA
Cormaranche	FRFCOR	Spring 2020	2020-05-25	B	2020-05-26	1	B-1	45.910972	5.5834893	wgs84	10	empty open		NA	NA
Cormaranche	FRFCOR	Spring 2020	2020-05-25	B	2020-05-26	1	B-2					empty open		NA	NA
Cormaranche	FRFCOR	Spring 2020	2020-05-25	B	2020-05-26	1	B-3					empty open		NA	NA
Cormaranche	FRFCOR	Spring 2020	2020-05-25	B	2020-05-26	1	B-4					empty open		NA	NA
Cormaranche	FRFCOR	Spring 2020	2020-05-25	B	2020-05-26	1	B-5					empty open		NA	NA
Cormaranche	FRFCOR	Spring 2020	2020-05-25	B	2020-05-26	1	B-6					empty open		NA	NA
Cormaranche	FRFCOR	Spring 2020	2020-05-25	B	2020-05-26	1	B-7					empty open		NA	NA
Cormaranche	FRFCOR	Spring 2020	2020-05-25	B	2020-05-26	1	B-8					empty open		NA	NA
Cormaranche	FRFCOR	Spring 2020	2020-05-25	B	2020-05-26	1	B-9					empty open		NA	NA
Cormaranche	FRFCOR	Spring 2020	2020-05-25	B	2020-05-26	1	B-10	45.911133	5.5840848	wgs84	10	capture	Apodemus sp	2020-05-26	NCHA000662
Cormaranche	FRFCOR	Spring 2020	2020-05-25	B	2020-05-26	1	B-11					empty closed		NA	NA
Cormaranche	FRFCOR	Spring 2020	2020-05-25	B	2020-05-26	1	B-12					empty open		NA	NA
Cormaranche	FRFCOR	Spring 2020	2020-05-25	B	2020-05-26	1	B-13					empty open		NA	NA
[truncated: 19,495 more rows]
